# Supplementary material for: [1-(3-Nitro­phen­yl)-2,3-dihydro-1H-naphtho[1,2-e][1,3]oxazin-3-ylidine]malonaldehyde
Source: Acta Crystallogr Sect E Struct Rep Online. 2009 Feb 25;65(Pt 3):o582. doi: 10.1107/S1600536809006023 (PMC2968553; doi:10.1107/S1600536809006023)
Supplement: Supplementary file 1 [file e-65-0o582-sup1.cif]

##############################################################################
###                                                                        ###
###        Electronic paper (Acta Crystallographica Section E)             ###
###                                                                        ###
##############################################################################
#                                                                            #
# This CIF contains the data in a paper accepted for publication in Acta     #
# Crystallographica Section E. It conforms to the requirements of Notes      #
# for Authors for Section E, and has been peer reviewed under the auspices   #
# of the IUCr Commission on Journals.                                        #
#                                                                            #
# Full details of the Crystallographic Information File format               #
# are given in the paper "The Crystallographic Information File (CIF):       #
# a New Standard Archive File for Crystallography" by S. R. Hall, F. H.      #
# Allen and I. D. Brown [Acta Cryst. (1991), A47, 655-685].                  #
#                                                                            #
# The current version of the core CIF dictionary is obtainable from          #
# ftp://ftp.iucr.org/pub/cif_core.dic. The current version number is 2.4.    #
#                                                                            #
# Software is freely available for graphical display of the structure(s) in  #
# this CIF.  For information consult the CIF home page http://www.iucr.org/  #
# cif/home.html                                                              #
#                                                                            #
# This file may be used for bona fide research purposes within the           #
# scientific community so long as proper attribution is given to the journal # 
# article from which it was obtained.                                        #
#                                                                            #
##############################################################################
                                             
data_global
_audit_creation_method     SHELXL-97
_journal_date_recd_electronic     2009-02-17
_journal_date_accepted     2009-02-19
_journal_name_full     'Acta Crystallographica, Section E'
_journal_year     2009
_journal_volume     65
_journal_issue      3
_journal_page_first     o582
_journal_page_last     o582
_journal_paper_category     QO
_journal_coeditor_code     BT2875
_publ_contact_author_name     'Prof. A. Subbiah pandi'
_publ_contact_author_address
;
      Department of Physics
      Presidency College (Autonomous)
      Chennai - 600 005
      India
;
_publ_contact_author_email     'a_spandian@yahoo.com'
_publ_contact_author_fax     ?
_publ_contact_author_phone     '91-944405093'
_publ_section_title
;\
[1-(3-Nitrophenyl)-2,3-dihydro-1<i>H</i>-naphtho[1,2-<i>e</i>][1,3]oxazin-3-\
ylidine]malonaldehyde
;
loop_
    _publ_author_name
    _publ_author_address
    'M. NizamMohideen'
;
Department of Physics
The New College (Autonomous)
Chennai 600 014
India
;
    'A. SubbiahPandi'
;
Department of Physics
Presidency College (Autonomous)
Chennai 600 005
India
;
    'N. Panneer Selvam'
;
Organic Chemistry Division
Central Leather Research Institute
Chennai 600 020
India
;
    'P. T. Perumal'
;
Organic Chemistry Division
Central Leather Research Institute
Chennai 600 020
India
;
    'M. Damodiran'
;
Organic Chemistry Division
Central Leather Research Institute
Chennai 600 020
India
;
data_I
_audit_creation_method     SHELXL-97
_chemical_name_systematic
;
[1-(3-Nitrophenyl)-2,3-dihydro-1<i>H</i>-naphtho[1,2-<i>e</i>][1,3]oxazin-3-
ylidine]malonaldehyde
;
_chemical_name_common     ?
_chemical_formula_moiety     'C21 H14 N2 O5'
_chemical_formula_sum     'C21 H14 N2 O5'
_chemical_formula_iupac     'C21 H14 N2 O5'
_chemical_formula_weight     374.34
_chemical_melting_point     ?
_symmetry_cell_setting     'Monoclinic'
_symmetry_space_group_name_H-M     'P 21/n'
_symmetry_space_group_name_Hall     '-P 2yn'
loop_
    _symmetry_equiv_pos_as_xyz
    'x, y, z'
    '-x+1/2, y+1/2, -z+1/2'
    '-x, -y, -z'
    'x-1/2, -y-1/2, z-1/2'
_cell_length_a     7.9191(4)
_cell_length_b     23.3876(11)
_cell_length_c     9.6199(5)
_cell_angle_alpha     90.00
_cell_angle_beta     104.632(2)
_cell_angle_gamma     90.00
_cell_volume     1723.91(15)
_cell_formula_units_Z     4
_cell_measurement_reflns_used     2334
_cell_measurement_theta_min     2.5
_cell_measurement_theta_max     25
_cell_measurement_temperature     293(2)
_exptl_crystal_description     Block
_exptl_crystal_colour     Colourless
_exptl_crystal_size_max     0.33
_exptl_crystal_size_mid     0.27
_exptl_crystal_size_min     0.25
_exptl_crystal_density_diffrn     1.442
_exptl_crystal_density_meas     ?
_exptl_crystal_density_method     'not measured'
_exptl_crystal_F_000     776
_exptl_absorpt_coefficient_mu     0.105
_exptl_absorpt_correction_type     'Multi-scan'
_exptl_absorpt_process_details     '(SADABS; Bruker, 2004)'
_exptl_absorpt_correction_T_min     0.897
_exptl_absorpt_correction_T_max     0.974
_exptl_special_details
;
;
_diffrn_ambient_temperature     293(2)
_diffrn_radiation_type     MoK\a
_diffrn_radiation_wavelength     0.71073
_diffrn_radiation_source     'fine-focus sealed tube'
_diffrn_radiation_monochromator     graphite
_diffrn_measurement_device_type
;
'Bruker Kappa APEXII CCD diffractometer'
;
_diffrn_measurement_method     '\w and \f scan'
_diffrn_detector_area_resol_mean     ?
_diffrn_reflns_number     16263
_diffrn_reflns_av_R_equivalents     0.0322
_diffrn_reflns_av_sigmaI/netI     0.0225
_diffrn_reflns_theta_min     2.80
_diffrn_reflns_theta_max     24.94
_diffrn_reflns_theta_full     24.94
_diffrn_measured_fraction_theta_max     0.999
_diffrn_measured_fraction_theta_full     0.999
_diffrn_reflns_limit_h_min     -9
_diffrn_reflns_limit_h_max     9
_diffrn_reflns_limit_k_min     -27
_diffrn_reflns_limit_k_max     27
_diffrn_reflns_limit_l_min     -11
_diffrn_reflns_limit_l_max     11
_diffrn_standards_number     ?
_diffrn_standards_interval_count     ?
_diffrn_standards_interval_time     ?
_diffrn_standards_decay_%     0
_refine_special_details
;
Refinement of <i>F</i>^2^ against ALL reflections. The weighted <i>R</i>-factor
<i>wR</i> and goodness of fit <i>S</i> are based on <i>F</i>^2^, conventional
<i>R</i>-factors <i>R</i> are based on <i>F</i>, with <i>F</i> set to zero for
negative <i>F</i>^2^. The threshold expression of <i>F</i>^2^ >
\s(<i>F</i>^2^) is used only for calculating <i>R</i>-factors(gt) <i>etc</i>.
and is not relevant to the choice of reflections for refinement.
<i>R</i>-factors based on <i>F</i>^2^ are statistically about twice as large
as those based on <i>F</i>, and <i>R</i>- factors based on ALL data will be
even larger.
;
_reflns_number_total     3023
_reflns_number_gt     2334
_reflns_threshold_expression     I>2\s(I)
_refine_ls_structure_factor_coef     Fsqd
_refine_ls_matrix_type     full
_refine_ls_R_factor_all     0.0518
_refine_ls_R_factor_gt     0.0361
_refine_ls_wR_factor_gt     0.0914
_refine_ls_wR_factor_ref     0.1016
_refine_ls_goodness_of_fit_ref     1.004
_refine_ls_restrained_S_all     1.004
_refine_ls_number_reflns     3023
_refine_ls_number_parameters     253
_refine_ls_number_restraints     0
_refine_ls_hydrogen_treatment     constr
_refine_ls_weighting_scheme     calc
_refine_ls_weighting_details
         'calc w=1/[\s^2^(Fo^2^)+(0.0509P)^2^+0.3520P] where P=(Fo^2^+2Fc^2^)/3'
_atom_sites_solution_hydrogens     geom
_atom_sites_solution_primary     direct
_atom_sites_solution_secondary     difmap
_refine_ls_shift/su_max     0.000
_refine_ls_shift/su_mean     0.000
_refine_diff_density_max     0.121
_refine_diff_density_min     -0.173
_refine_ls_extinction_method     none
_refine_ls_extinction_coef     ?
loop_
    _atom_type_symbol
    _atom_type_description
    _atom_type_scat_dispersion_real
    _atom_type_scat_dispersion_imag
    _atom_type_scat_source
    'C' 'C' 0.0033 0.0016
                         'International Tables Vol C Tables 4.2.6.8 and 6.1.1.4'
    'H' 'H' 0.0000 0.0000
                         'International Tables Vol C Tables 4.2.6.8 and 6.1.1.4'
    'N' 'N' 0.0061 0.0033
                         'International Tables Vol C Tables 4.2.6.8 and 6.1.1.4'
    'O' 'O' 0.0106 0.0060
                         'International Tables Vol C Tables 4.2.6.8 and 6.1.1.4'
_computing_data_collection     'APEX2 (Bruker, 2004)'
_computing_cell_refinement     'APEX2 and SAINT (Bruker, 2004)'
_computing_data_reduction     'SAINT and XPREP (Bruker, 2004)'
_computing_structure_solution     'SHELXS97 (Sheldrick, 2008)'
_computing_structure_refinement     'SHELXL97 (Sheldrick, 2008)'
_computing_molecular_graphics     'ORTEP3 (Farrugia, 1997)'
_computing_publication_material
;
'SHELXL97 (Sheldrick, 2008) and PLATON (Spek, 2009)'
;
loop_
    _atom_site_type_symbol
    _atom_site_label
    _atom_site_fract_x
    _atom_site_fract_y
    _atom_site_fract_z
    _atom_site_U_iso_or_equiv
    _atom_site_adp_type
    _atom_site_calc_flag
    _atom_site_refinement_flags
    _atom_site_occupancy
    _atom_site_disorder_assembly
    _atom_site_disorder_group
    O O1 0.30114(13) 0.16841(5) 0.13932(12) 0.0486(3) Uani d . 1 . .
    O O2 0.8553(2) -0.07387(6) 0.43720(18) 0.0878(5) Uani d . 1 . .
    O O3 0.8486(3) -0.07086(8) 0.6565(2) 0.1195(7) Uani d . 1 . .
    O O4 0.30819(17) 0.00916(5) -0.05620(14) 0.0638(4) Uani d . 1 . .
    O O5 -0.14205(16) 0.09772(6) -0.06754(16) 0.0718(4) Uani d . 1 . .
    N N1 0.47317(16) 0.09268(5) 0.11444(13) 0.0418(3) Uani d . 1 . .
    H H1 0.4847 0.0619 0.0690 0.050 Uiso calc R 1 . .
    N N2 0.8208(2) -0.04987(7) 0.53794(19) 0.0637(4) Uani d . 1 . .
    C C1 0.3180(2) 0.11583(6) 0.08808(16) 0.0401(4) Uani d . 1 . .
    C C2 0.62913(19) 0.11553(6) 0.21612(16) 0.0388(4) Uani d . 1 . .
    H H2 0.7310 0.1063 0.1799 0.047 Uiso calc R 1 . .
    C C3 0.61165(19) 0.17956(6) 0.21877(16) 0.0395(4) Uani d . 1 . .
    C C4 0.45014(19) 0.20287(6) 0.18043(17) 0.0412(4) Uani d . 1 . .
    C C5 0.4178(2) 0.26167(7) 0.17688(17) 0.0464(4) Uani d . 1 . .
    H H5 0.3042 0.2757 0.1503 0.056 Uiso calc R 1 . .
    C C6 0.5556(2) 0.29776(7) 0.21305(18) 0.0485(4) Uani d . 1 . .
    H H6 0.5363 0.3370 0.2088 0.058 Uiso calc R 1 . .
    C C7 0.7285(2) 0.27682(7) 0.25716(17) 0.0439(4) Uani d . 1 . .
    C C8 0.8737(2) 0.31383(8) 0.29883(19) 0.0529(4) Uani d . 1 . .
    H H8 0.8562 0.3532 0.2938 0.063 Uiso calc R 1 . .
    C C9 1.0376(2) 0.29305(8) 0.3459(2) 0.0576(5) Uani d . 1 . .
    H H9 1.1313 0.3181 0.3739 0.069 Uiso calc R 1 . .
    C C10 1.0666(2) 0.23391(8) 0.35255(19) 0.0555(5) Uani d . 1 . .
    H H10 1.1796 0.2199 0.3856 0.067 Uiso calc R 1 . .
    C C11 0.9305(2) 0.19657(7) 0.31089(17) 0.0474(4) Uani d . 1 . .
    H H11 0.9518 0.1574 0.3150 0.057 Uiso calc R 1 . .
    C C12 0.7579(2) 0.21687(7) 0.26167(16) 0.0402(4) Uani d . 1 . .
    C C13 0.65335(18) 0.08758(6) 0.36265(16) 0.0370(3) Uani d . 1 . .
    C C14 0.6049(2) 0.11392(7) 0.47526(18) 0.0504(4) Uani d . 1 . .
    H H14 0.5557 0.1503 0.4621 0.061 Uiso calc R 1 . .
    C C15 0.6281(2) 0.08734(8) 0.60702(19) 0.0590(5) Uani d . 1 . .
    H H15 0.5947 0.1060 0.6812 0.071 Uiso calc R 1 . .
    C C16 0.6998(2) 0.03369(8) 0.62976(18) 0.0510(4) Uani d . 1 . .
    H H16 0.7172 0.0157 0.7184 0.061 Uiso calc R 1 . .
    C C17 0.7447(2) 0.00769(7) 0.51666(18) 0.0441(4) Uani d . 1 . .
    C C18 0.72429(19) 0.03325(7) 0.38466(17) 0.0410(4) Uani d . 1 . .
    H H18 0.7578 0.0142 0.3110 0.049 Uiso calc R 1 . .
    C C19 0.1647(2) 0.08978(7) 0.00800(16) 0.0425(4) Uani d . 1 . .
    C C20 -0.0008(2) 0.11766(8) -0.00797(18) 0.0525(4) Uani d . 1 . .
    H H20 0.0004 0.1542 0.0307 0.063 Uiso calc R 1 . .
    C C21 0.1741(2) 0.03622(8) -0.05856(18) 0.0529(4) Uani d . 1 . .
    H H21 0.0691 0.0200 -0.1087 0.063 Uiso calc R 1 . .
loop_
    _atom_site_aniso_label
    _atom_site_aniso_U_11
    _atom_site_aniso_U_22
    _atom_site_aniso_U_33
    _atom_site_aniso_U_12
    _atom_site_aniso_U_13
    _atom_site_aniso_U_23
    O1 0.0428(6) 0.0418(7) 0.0611(7) -0.0005(5) 0.0128(5) -0.0115(5)
    O2 0.1298(13) 0.0574(9) 0.0767(11) 0.0390(9) 0.0270(10) 0.0026(8)
    O3 0.1869(19) 0.1002(13) 0.0839(12) 0.0799(13) 0.0572(12) 0.0540(10)
    O4 0.0610(8) 0.0556(8) 0.0703(9) 0.0025(6) 0.0082(6) -0.0219(6)
    O5 0.0463(7) 0.0827(10) 0.0801(10) -0.0028(7) 0.0041(7) -0.0112(8)
    N1 0.0474(8) 0.0357(7) 0.0391(7) 0.0028(6) 0.0050(6) -0.0071(6)
    N2 0.0758(10) 0.0516(9) 0.0642(11) 0.0201(8) 0.0189(8) 0.0122(8)
    C1 0.0477(9) 0.0381(9) 0.0355(8) 0.0008(7) 0.0123(7) -0.0007(7)
    C2 0.0400(8) 0.0348(8) 0.0408(9) 0.0007(6) 0.0089(7) -0.0045(7)
    C3 0.0466(9) 0.0352(8) 0.0369(8) 0.0012(7) 0.0111(7) -0.0008(7)
    C4 0.0447(9) 0.0375(9) 0.0419(9) -0.0009(7) 0.0116(7) -0.0032(7)
    C5 0.0504(9) 0.0402(9) 0.0490(10) 0.0084(8) 0.0134(8) -0.0002(7)
    C6 0.0645(11) 0.0330(9) 0.0511(10) 0.0038(8) 0.0202(8) 0.0013(7)
    C7 0.0582(10) 0.0380(9) 0.0392(9) -0.0041(7) 0.0191(7) -0.0002(7)
    C8 0.0672(12) 0.0434(10) 0.0530(11) -0.0129(9) 0.0245(9) -0.0026(8)
    C9 0.0598(11) 0.0612(12) 0.0553(11) -0.0230(9) 0.0211(9) -0.0057(9)
    C10 0.0486(10) 0.0660(12) 0.0531(11) -0.0078(9) 0.0150(8) -0.0017(9)
    C11 0.0491(9) 0.0467(10) 0.0470(10) -0.0016(8) 0.0133(8) 0.0000(8)
    C12 0.0482(9) 0.0386(9) 0.0354(8) -0.0028(7) 0.0136(7) -0.0010(7)
    C13 0.0338(7) 0.0342(8) 0.0404(8) -0.0017(6) 0.0044(6) -0.0046(7)
    C14 0.0612(11) 0.0413(10) 0.0485(10) 0.0106(8) 0.0133(8) -0.0042(8)
    C15 0.0745(12) 0.0609(12) 0.0441(11) 0.0126(10) 0.0197(9) -0.0063(9)
    C16 0.0554(10) 0.0559(11) 0.0391(9) 0.0020(8) 0.0071(7) 0.0031(8)
    C17 0.0431(9) 0.0396(9) 0.0466(10) 0.0042(7) 0.0056(7) 0.0025(7)
    C18 0.0415(8) 0.0389(9) 0.0417(9) 0.0028(7) 0.0088(7) -0.0055(7)
    C19 0.0448(9) 0.0458(10) 0.0362(8) -0.0034(7) 0.0087(7) -0.0027(7)
    C20 0.0488(10) 0.0591(11) 0.0482(10) -0.0017(8) 0.0094(8) -0.0038(8)
    C21 0.0511(10) 0.0563(11) 0.0482(10) -0.0069(9) 0.0068(8) -0.0092(8)
_geom_special_details
;
All e.s.d.'s (except the e.s.d. in the dihedral angle between two l.s. planes)
are estimated using the full covariance matrix. The cell e.s.d.'s are taken
into account individually in the estimation of e.s.d.'s in distances, angles
and torsion angles; correlations between e.s.d.'s in cell parameters are only
used when they are defined by crystal symmetry. An approximate (isotropic)
treatment of cell e.s.d.'s is used for estimating e.s.d.'s involving l.s.
planes.
;
loop_
    _geom_bond_atom_site_label_1
    _geom_bond_atom_site_label_2
    _geom_bond_site_symmetry_2
    _geom_bond_distance
    _geom_bond_publ_flag
    O1 C1 . 1.3440(18) ?
    O1 C4 . 1.4009(18) ?
    O2 N2 . 1.209(2) ?
    O3 N2 . 1.210(2) ?
    O4 C21 . 1.232(2) ?
    O5 C20 . 1.214(2) ?
    N1 C1 . 1.3075(19) ?
    N1 C2 . 1.4689(19) ?
    N1 H1 . 0.8600 ?
    N2 C17 . 1.468(2) ?
    C1 C19 . 1.402(2) ?
    C2 C3 . 1.505(2) ?
    C2 C13 . 1.521(2) ?
    C2 H2 . 0.9800 ?
    C3 C4 . 1.353(2) ?
    C3 C12 . 1.425(2) ?
    C4 C5 . 1.398(2) ?
    C5 C6 . 1.354(2) ?
    C5 H5 . 0.9300 ?
    C6 C7 . 1.414(2) ?
    C6 H6 . 0.9300 ?
    C7 C8 . 1.414(2) ?
    C7 C12 . 1.420(2) ?
    C8 C9 . 1.352(3) ?
    C8 H8 . 0.9300 ?
    C9 C10 . 1.401(3) ?
    C9 H9 . 0.9300 ?
    C10 C11 . 1.366(2) ?
    C10 H10 . 0.9300 ?
    C11 C12 . 1.411(2) ?
    C11 H11 . 0.9300 ?
    C13 C14 . 1.382(2) ?
    C13 C18 . 1.384(2) ?
    C14 C15 . 1.382(3) ?
    C14 H14 . 0.9300 ?
    C15 C16 . 1.372(2) ?
    C15 H15 . 0.9300 ?
    C16 C17 . 1.370(2) ?
    C16 H16 . 0.9300 ?
    C17 C18 . 1.376(2) ?
    C18 H18 . 0.9300 ?
    C19 C21 . 1.417(2) ?
    C19 C20 . 1.437(2) ?
    C20 H20 . 0.9300 ?
    C21 H21 . 0.9300 ?
loop_
    _geom_angle_atom_site_label_1
    _geom_angle_atom_site_label_2
    _geom_angle_atom_site_label_3
    _geom_angle_site_symmetry_1
    _geom_angle_site_symmetry_3
    _geom_angle
    _geom_angle_publ_flag
    C1 O1 C4 . . 118.37(12) ?
    C1 N1 C2 . . 124.71(13) ?
    C1 N1 H1 . . 117.6 ?
    C2 N1 H1 . . 117.6 ?
    O2 N2 O3 . . 122.89(17) ?
    O2 N2 C17 . . 118.80(16) ?
    O3 N2 C17 . . 118.31(17) ?
    N1 C1 O1 . . 118.90(14) ?
    N1 C1 C19 . . 124.59(14) ?
    O1 C1 C19 . . 116.51(13) ?
    N1 C2 C3 . . 107.93(12) ?
    N1 C2 C13 . . 110.41(12) ?
    C3 C2 C13 . . 113.73(12) ?
    N1 C2 H2 . . 108.2 ?
    C3 C2 H2 . . 108.2 ?
    C13 C2 H2 . . 108.2 ?
    C4 C3 C12 . . 118.39(14) ?
    C4 C3 C2 . . 118.75(13) ?
    C12 C3 C2 . . 122.86(13) ?
    C3 C4 O1 . . 121.07(13) ?
    C3 C4 C5 . . 123.91(15) ?
    O1 C4 C5 . . 115.02(13) ?
    C6 C5 C4 . . 118.41(15) ?
    C6 C5 H5 . . 120.8 ?
    C4 C5 H5 . . 120.8 ?
    C5 C6 C7 . . 121.19(15) ?
    C5 C6 H6 . . 119.4 ?
    C7 C6 H6 . . 119.4 ?
    C6 C7 C8 . . 121.97(15) ?
    C6 C7 C12 . . 119.34(15) ?
    C8 C7 C12 . . 118.69(15) ?
    C9 C8 C7 . . 121.21(17) ?
    C9 C8 H8 . . 119.4 ?
    C7 C8 H8 . . 119.4 ?
    C8 C9 C10 . . 120.15(16) ?
    C8 C9 H9 . . 119.9 ?
    C10 C9 H9 . . 119.9 ?
    C11 C10 C9 . . 120.65(17) ?
    C11 C10 H10 . . 119.7 ?
    C9 C10 H10 . . 119.7 ?
    C10 C11 C12 . . 120.58(16) ?
    C10 C11 H11 . . 119.7 ?
    C12 C11 H11 . . 119.7 ?
    C11 C12 C7 . . 118.71(14) ?
    C11 C12 C3 . . 122.58(14) ?
    C7 C12 C3 . . 118.70(14) ?
    C14 C13 C18 . . 118.15(15) ?
    C14 C13 C2 . . 122.67(14) ?
    C18 C13 C2 . . 119.18(13) ?
    C13 C14 C15 . . 121.30(16) ?
    C13 C14 H14 . . 119.3 ?
    C15 C14 H14 . . 119.3 ?
    C16 C15 C14 . . 120.76(16) ?
    C16 C15 H15 . . 119.6 ?
    C14 C15 H15 . . 119.6 ?
    C17 C16 C15 . . 117.36(16) ?
    C17 C16 H16 . . 121.3 ?
    C15 C16 H16 . . 121.3 ?
    C16 C17 C18 . . 123.15(15) ?
    C16 C17 N2 . . 118.43(15) ?
    C18 C17 N2 . . 118.41(15) ?
    C17 C18 C13 . . 119.26(14) ?
    C17 C18 H18 . . 120.4 ?
    C13 C18 H18 . . 120.4 ?
    C1 C19 C21 . . 119.67(15) ?
    C1 C19 C20 . . 120.10(15) ?
    C21 C19 C20 . . 120.22(15) ?
    O5 C20 C19 . . 125.67(18) ?
    O5 C20 H20 . . 117.2 ?
    C19 C20 H20 . . 117.2 ?
    O4 C21 C19 . . 126.11(16) ?
    O4 C21 H21 . . 116.9 ?
    C19 C21 H21 . . 116.9 ?
loop_
    _geom_torsion_atom_site_label_1
    _geom_torsion_atom_site_label_2
    _geom_torsion_atom_site_label_3
    _geom_torsion_atom_site_label_4
    _geom_torsion_site_symmetry_1
    _geom_torsion_site_symmetry_2
    _geom_torsion_site_symmetry_3
    _geom_torsion_site_symmetry_4
    _geom_torsion
    _geom_torsion_publ_flag
    C2 N1 C1 O1 . . . . 10.5(2) ?
    C2 N1 C1 C19 . . . . -169.97(14) ?
    C4 O1 C1 N1 . . . . 18.7(2) ?
    C4 O1 C1 C19 . . . . -160.81(13) ?
    C1 N1 C2 C3 . . . . -31.1(2) ?
    C1 N1 C2 C13 . . . . 93.82(17) ?
    N1 C2 C3 C4 . . . . 24.17(19) ?
    C13 C2 C3 C4 . . . . -98.69(16) ?
    N1 C2 C3 C12 . . . . -156.62(13) ?
    C13 C2 C3 C12 . . . . 80.52(17) ?
    C12 C3 C4 O1 . . . . -179.04(13) ?
    C2 C3 C4 O1 . . . . 0.2(2) ?
    C12 C3 C4 C5 . . . . 1.6(2) ?
    C2 C3 C4 C5 . . . . -179.12(15) ?
    C1 O1 C4 C3 . . . . -24.0(2) ?
    C1 O1 C4 C5 . . . . 155.39(14) ?
    C3 C4 C5 C6 . . . . 0.4(2) ?
    O1 C4 C5 C6 . . . . -178.97(14) ?
    C4 C5 C6 C7 . . . . -1.7(2) ?
    C5 C6 C7 C8 . . . . -178.35(16) ?
    C5 C6 C7 C12 . . . . 0.9(2) ?
    C6 C7 C8 C9 . . . . 177.48(16) ?
    C12 C7 C8 C9 . . . . -1.8(2) ?
    C7 C8 C9 C10 . . . . 0.8(3) ?
    C8 C9 C10 C11 . . . . 0.4(3) ?
    C9 C10 C11 C12 . . . . -0.6(3) ?
    C10 C11 C12 C7 . . . . -0.4(2) ?
    C10 C11 C12 C3 . . . . -179.22(15) ?
    C6 C7 C12 C11 . . . . -177.72(14) ?
    C8 C7 C12 C11 . . . . 1.5(2) ?
    C6 C7 C12 C3 . . . . 1.2(2) ?
    C8 C7 C12 C3 . . . . -179.59(14) ?
    C4 C3 C12 C11 . . . . 176.48(15) ?
    C2 C3 C12 C11 . . . . -2.7(2) ?
    C4 C3 C12 C7 . . . . -2.3(2) ?
    C2 C3 C12 C7 . . . . 178.44(14) ?
    N1 C2 C13 C14 . . . . -100.41(16) ?
    C3 C2 C13 C14 . . . . 21.1(2) ?
    N1 C2 C13 C18 . . . . 78.61(16) ?
    C3 C2 C13 C18 . . . . -159.90(13) ?
    C18 C13 C14 C15 . . . . 0.8(2) ?
    C2 C13 C14 C15 . . . . 179.79(16) ?
    C13 C14 C15 C16 . . . . -0.2(3) ?
    C14 C15 C16 C17 . . . . -0.8(3) ?
    C15 C16 C17 C18 . . . . 1.3(3) ?
    C15 C16 C17 N2 . . . . -179.66(15) ?
    O2 N2 C17 C16 . . . . 177.49(18) ?
    O3 N2 C17 C16 . . . . -3.6(3) ?
    O2 N2 C17 C18 . . . . -3.4(3) ?
    O3 N2 C17 C18 . . . . 175.53(19) ?
    C16 C17 C18 C13 . . . . -0.7(2) ?
    N2 C17 C18 C13 . . . . -179.79(14) ?
    C14 C13 C18 C17 . . . . -0.3(2) ?
    C2 C13 C18 C17 . . . . -179.37(13) ?
    N1 C1 C19 C21 . . . . -4.3(2) ?
    O1 C1 C19 C21 . . . . 175.26(14) ?
    N1 C1 C19 C20 . . . . 176.56(15) ?
    O1 C1 C19 C20 . . . . -3.9(2) ?
    C1 C19 C20 O5 . . . . -175.50(17) ?
    C21 C19 C20 O5 . . . . 5.3(3) ?
    C1 C19 C21 O4 . . . . -1.5(3) ?
    C20 C19 C21 O4 . . . . 177.67(17) ?
loop_
    _geom_hbond_atom_site_label_D
    _geom_hbond_atom_site_label_H
    _geom_hbond_atom_site_label_A
    _geom_hbond_site_symmetry_A
    _geom_hbond_distance_DH
    _geom_hbond_distance_HA
    _geom_hbond_distance_DA
    _geom_hbond_angle_DHA
    C11 H11 O3 3_756 0.93 2.54 3.395(2) 152.9
    C18 H18 O4 3_655 0.93 2.44 3.259(2) 147.6
    N1 H1 O4 3_655 0.86 2.36 3.078(2) 141.4
    N1 H1 O4 . 0.86 2.02 2.670(2) 132.0
    C20 H20 O1 . 0.93 2.37 2.724(2) 102.3
