# Supplementary material for: [1-(3-Nitro­phen­yl)-2,3-dihydro-1H-naphtho[1,2-e][1,3]oxazin-3-ylidine]malonaldehyde
Source: Acta Crystallogr Sect E Struct Rep Online. 2009 Feb 25;65(Pt 3):o582. doi: 10.1107/S1600536809006023 (PMC2968553; doi:10.1107/S1600536809006023)
Supplement: Supplementary file 2 [file e-65-0o582-Isup2.hkl]

#
# h,k,l, Fc-squared, Fo-squared, sigma(Fo-squared) and status flag
#
data_I
_shelx_title ' CLRIMDV2 in P2(1)/n'
_shelx_refln_list_code          4
_shelx_F_calc_maximum      224.81
_exptl_crystal_F_000       776.00
_reflns_d_resolution_high  0.8427
 
loop_
 _symmetry_equiv_pos_as_xyz
 'x, y, z'
 '-x+1/2, y+1/2, -z+1/2'
 '-x, -y, -z'
 'x-1/2, -y-1/2, z-1/2'
 
_cell_length_a     7.9191
_cell_length_b    23.3876
_cell_length_c     9.6199
_cell_angle_alpha  90.000
_cell_angle_beta  104.632
_cell_angle_gamma  90.000
 
_shelx_F_squared_multiplier     1.000
 
loop_
 _refln_index_h
 _refln_index_k
 _refln_index_l
 _refln_F_squared_calc
 _refln_F_squared_meas
 _refln_F_squared_sigma
 _refln_observed_status
   2   0   0     4682.99     4950.00     66.27 o
   4   0   0      441.10      405.06      6.59 o
   6   0   0      100.85       97.68      3.16 o
   8   0   0        6.37        6.85      3.63 o
   1   1   0      358.64      317.68      3.45 o
   2   1   0     1316.03     1385.32     14.17 o
   3   1   0       89.53      103.08      1.61 o
   4   1   0        1.05        0.05      0.51 o
   5   1   0       95.74      106.35      2.11 o
   6   1   0       98.15       90.59      2.19 o
   7   1   0       90.44       78.86      3.02 o
   8   1   0        1.81       -0.41      1.34 o
   9   1   0       42.16       40.07      2.62 o
   1   2   0      360.59      373.13      3.26 o
   2   2   0    12259.45    12005.22    151.92 o
   3   2   0     1003.48     1034.34     10.91 o
   4   2   0       89.17      114.87      1.95 o
   5   2   0       32.24       37.53      1.26 o
   6   2   0      925.46      871.82     10.61 o
   7   2   0      534.06      524.91      9.26 o
   8   2   0       15.65       15.80      2.12 o
   9   2   0       46.44       57.64      3.67 o
   1   3   0     1308.27     1192.74     10.74 o
   2   3   0    10413.19    10311.05    101.42 o
   3   3   0     1130.30     1152.50     12.11 o
   4   3   0      952.85     1004.72     10.37 o
   5   3   0      213.05      225.89      3.78 o
   6   3   0      188.20      188.20      3.42 o
   7   3   0      124.53      117.37      3.90 o
   8   3   0        7.81        9.16      1.82 o
   9   3   0        2.16       -1.29      1.78 o
   0   4   0        1.35        1.95      1.08 o
   1   4   0        0.91        0.63      0.37 o
   2   4   0     2429.49     2446.88     23.09 o
   3   4   0      283.44      313.81      3.67 o
   4   4   0     2169.54     2357.71     24.13 o
   5   4   0       10.61       11.29      0.95 o
   6   4   0      995.77     1005.88     12.18 o
   7   4   0       27.02       20.61      2.91 o
   8   4   0      101.14      102.83      3.88 o
   1   5   0        4.89        0.74      0.47 o
   2   5   0     5607.02     5479.59     47.50 o
   3   5   0     1209.16     1259.67     12.36 o
   4   5   0     2416.50     2487.85     25.50 o
   5   5   0      467.46      435.10      5.70 o
   6   5   0      294.05      292.64      5.24 o
   7   5   0       17.14       15.44      1.92 o
   8   5   0        1.51       -0.23      1.45 o
   0   6   0     5643.39     5273.53     96.05 o
   1   6   0     1219.76     1177.88     14.56 o
   2   6   0      743.63      682.25      6.73 o
   3   6   0     2136.21     2197.74     30.13 o
   4   6   0     1179.54     1143.62     11.58 o
   5   6   0      564.65      558.85      7.44 o
   6   6   0      141.93      109.28      3.58 o
   7   6   0        3.62        2.71      1.61 o
   8   6   0       14.24       17.43      2.12 o
   1   7   0     1216.06     1210.32     15.09 o
   2   7   0        7.09       14.53      0.96 o
   3   7   0     6129.90     6548.01     77.25 o
   4   7   0       24.16       17.60      1.12 o
   5   7   0       75.50       74.74      2.09 o
   6   7   0       62.43       51.64      2.37 o
   7   7   0      165.52      150.73      4.11 o
   8   7   0        0.04        2.51      1.83 o
   0   8   0     1297.82     1263.76     24.87 o
   1   8   0      341.38      308.29      5.38 o
   2   8   0      239.38      250.03      4.25 o
   3   8   0      266.20      259.34      4.64 o
   4   8   0      357.62      385.75      5.16 o
   5   8   0      726.14      719.16     11.91 o
   6   8   0       11.61       10.05      2.12 o
   7   8   0        7.03        4.50      2.19 o
   8   8   0       21.25       20.35      2.59 o
   1   9   0      170.70      166.64      3.27 o
   2   9   0      179.81      223.76      3.70 o
   3   9   0      218.84      214.94      3.44 o
   4   9   0       97.78      114.36      2.66 o
   5   9   0        2.49        2.29      1.15 o
   6   9   0      154.47      136.39      4.44 o
   7   9   0       39.93       32.99      3.96 o
   8   9   0       11.52       12.13      2.45 o
   0  10   0    11194.98    11624.28    210.62 o
   1  10   0     1916.62     1934.54     23.89 o
   2  10   0      208.96      200.39      3.98 o
   3  10   0      134.48      162.69      3.00 o
   4  10   0        7.35        6.16      1.14 o
   5  10   0       35.91       37.86      1.72 o
   6  10   0        9.88       12.00      1.79 o
   7  10   0       17.32       19.03      3.52 o
   8  10   0       32.21       21.16      3.48 o
   1  11   0     2320.07     2415.02     32.72 o
   2  11   0       97.20       86.84      2.31 o
   3  11   0      155.79      169.25      3.45 o
   4  11   0        7.08        5.89      1.30 o
   5  11   0       17.68       18.35      2.21 o
   6  11   0       11.61       13.86      3.81 o
   7  11   0        1.68        3.91      2.22 o
   8  11   0       29.84       25.64      3.14 o
   0  12   0       46.64       40.83      3.30 o
   1  12   0     1311.11     1379.77     19.85 o
   2  12   0      370.91      357.78      5.91 o
   3  12   0       62.47       60.65      2.74 o
   4  12   0      307.52      297.76      5.12 o
   5  12   0       34.83       40.39      2.75 o
   6  12   0       55.81       52.39      6.35 o
   7  12   0      109.42       96.64      4.78 o
   8  12   0        3.77        6.65      3.05 o
   1  13   0      471.87      524.12      9.14 o
   2  13   0      207.08      174.86      3.42 o
   3  13   0      395.92      386.39      6.03 o
   4  13   0        6.71        9.76      1.80 o
   5  13   0       96.23       89.42      3.83 o
   6  13   0       52.99       34.90      3.37 o
   7  13   0       17.08       14.93      2.94 o
   8  13   0        0.66        1.11      4.49 o
   0  14   0      330.39      313.71     11.87 o
   1  14   0       15.67       25.21      2.40 o
   2  14   0        0.21       -0.41      0.91 o
   3  14   0       42.44       45.51      2.55 o
   4  14   0      333.73      358.17      6.57 o
   5  14   0       30.77       30.76      2.76 o
   6  14   0       73.84       63.16      4.30 o
   7  14   0       17.91       12.93      3.06 o
   1  15   0       22.24       14.07      2.14 o
   2  15   0       26.92       24.81      1.52 o
   3  15   0       43.75       49.96      2.29 o
   4  15   0       69.95       70.18      3.06 o
   5  15   0       17.51        8.20      2.82 o
   6  15   0        8.34        5.87      2.75 o
   7  15   0        7.97        7.97      3.03 o
   0  16   0      222.96      270.52      8.97 o
   1  16   0        0.21       -0.82      1.85 o
   2  16   0      338.55      302.30      5.82 o
   3  16   0      443.94      415.53      6.75 o
   4  16   0      204.78      220.63      5.91 o
   5  16   0       10.19        8.74      2.96 o
   6  16   0       33.66       41.01      3.92 o
   7  16   0       17.55       19.05      4.01 o
   1  17   0       44.74       45.69      3.32 o
   2  17   0       17.05       22.74      1.80 o
   3  17   0      703.21      714.82     10.08 o
   4  17   0        5.14        5.25      2.15 o
   5  17   0       11.73        5.84      3.22 o
   6  17   0        6.85        1.75      3.01 o
   7  17   0        4.19        4.77      4.65 o
   0  18   0       14.77       15.57      4.64 o
   1  18   0      144.21      139.35      3.95 o
   2  18   0      285.50      266.88      5.55 o
   3  18   0       82.19       78.40      3.46 o
   4  18   0       61.22       53.50      3.80 o
   5  18   0       38.16       35.12      4.11 o
   6  18   0       16.80       16.93      3.64 o
   1  19   0       28.35       23.89      2.11 o
   2  19   0        0.39       -0.43      2.14 o
   3  19   0       32.20       26.07      2.80 o
   4  19   0      702.13      666.93     12.72 o
   5  19   0        0.51        1.81      3.86 o
   6  19   0       86.85       95.55      6.38 o
   0  20   0        7.33        2.66      3.70 o
   1  20   0       53.71       54.87      2.80 o
   2  20   0      370.05      390.25      7.29 o
   3  20   0        3.09        0.44      2.34 o
   4  20   0        9.32        5.38      3.02 o
   5  20   0       11.78       10.96      3.71 o
   6  20   0        0.02       -2.78      3.22 o
   1  21   0       22.40       15.16      1.99 o
   2  21   0      238.59      224.79      6.74 o
   3  21   0      103.68       99.84      4.37 o
   4  21   0      177.67      167.75      7.51 o
   5  21   0        9.09       12.99      4.12 o
   0  22   0        2.40        4.45      4.13 o
   1  22   0        0.31        0.41      2.77 o
   2  22   0      159.14      142.75      5.74 o
   3  22   0        1.53       -1.56      2.47 o
   4  22   0        2.19        6.31      3.91 o
   5  22   0        4.79        7.98      4.28 o
   1  23   0      113.92      100.85      5.73 o
   2  23   0       80.40       74.47      4.78 o
   3  23   0        9.88        8.11      3.00 o
   4  23   0        0.25       -3.52      3.52 o
   5  23   0       19.72       30.30      4.81 o
   0  24   0      199.29      162.93      9.12 o
   1  24   0        3.26       -0.04      3.14 o
   2  24   0       23.49       27.51      3.54 o
   3  24   0        0.09       -3.17      3.17 o
   4  24   0       15.32       10.80      4.33 o
   1  25   0       23.80       24.91      3.85 o
   2  25   0        4.58        5.75      3.84 o
   3  25   0       37.49       29.14      4.20 o
   0  26   0       85.08       90.66      9.89 o
   1  26   0       14.24       12.16      3.65 o
   2  26   0        6.20        3.70      3.25 o
   3  26   0        2.20        5.12      3.76 o
   1  27   0        4.81        8.39      3.75 o
   2  27   0        0.51       -3.27      3.27 o
  -9   0   1        4.06        4.79      6.32 o
  -7   0   1     1286.94     1257.82     20.60 o
  -5   0   1       38.37       34.79      5.58 o
  -3   0   1      154.54      152.48      4.48 o
  -1   0   1     5205.73     4842.28     86.51 o
   1   0   1       23.80       20.91      0.78 o
   3   0   1      269.80      279.49      4.64 o
   5   0   1      167.18      173.01      4.49 o
   7   0   1        8.75        6.53      3.06 o
  -9   1   1        1.24       -0.77      1.71 o
  -8   1   1       28.73       30.54      3.13 o
  -7   1   1        3.85       -0.51      1.68 o
  -6   1   1       25.75       29.16      1.20 o
  -5   1   1       97.30       80.12      3.44 o
  -4   1   1       27.27       36.22      3.10 o
  -3   1   1      525.93      517.85      7.91 o
  -2   1   1     3179.53     3171.21     33.92 o
  -1   1   1     5586.66     5267.21     48.44 o
   1   1   1       17.27       16.47      0.58 o
   2   1   1      329.21      300.00      3.35 o
   3   1   1      187.86      181.00      3.42 o
   4   1   1      237.96      246.40      3.76 o
   5   1   1       21.05       19.08      1.18 o
   6   1   1     1486.32     1443.26     21.05 o
   7   1   1       15.90       14.78      1.87 o
   8   1   1       20.68       18.86      2.13 o
  -9   2   1        6.96        9.53      2.52 o
  -8   2   1        0.00       -1.79      1.79 o
  -7   2   1      262.07      255.13      4.45 o
  -6   2   1        3.79        4.21      0.81 o
  -5   2   1       38.59       32.05      2.47 o
  -4   2   1      334.74      364.75      5.52 o
  -3   2   1      228.73      231.91      3.27 o
  -2   2   1     7688.75     7473.24     61.14 o
  -1   2   1     6431.30     6103.18     57.85 o
   1   2   1      437.46      414.08      4.22 o
   2   2   1    10195.20    10088.67     91.65 o
   3   2   1       40.06       45.45      1.74 o
   4   2   1      455.87      428.43      5.44 o
   5   2   1       13.87       10.31      1.04 o
   6   2   1        1.07       -1.58      1.58 o
   7   2   1       13.26       10.11      1.74 o
   8   2   1        4.29        5.81      2.52 o
  -9   3   1        3.43        6.23      2.49 o
  -8   3   1       28.60       33.10      3.04 o
  -7   3   1      282.42      305.30      6.03 o
  -6   3   1      727.75      707.54      8.67 o
  -5   3   1      115.88      102.18      1.97 o
  -4   3   1      235.78      238.38      2.93 o
  -3   3   1        0.15        0.39      0.42 o
  -2   3   1      774.70      764.37      7.02 o
  -1   3   1     2768.83     2648.51     19.98 o
   0   3   1     5429.76     5179.21     57.35 o
   1   3   1        1.48        0.90      0.46 o
   2   3   1      502.33      534.91      5.57 o
   3   3   1        9.93       13.54      0.93 o
   4   3   1      403.73      413.24      5.32 o
   5   3   1       27.08       29.09      1.37 o
   6   3   1      761.72      723.53     11.90 o
   7   3   1        1.30       -0.46      1.45 o
   8   3   1       22.34       22.45      2.27 o
  -9   4   1        1.99        0.40      1.31 o
  -8   4   1       26.45       28.48      1.89 o
  -7   4   1       86.21       82.44      3.85 o
  -6   4   1       13.06       12.16      1.22 o
  -5   4   1       69.20       70.07      1.94 o
  -4   4   1       10.37        7.14      0.72 o
  -3   4   1     2491.87     2671.48     23.27 o
  -2   4   1     5987.09     5883.07     49.61 o
  -1   4   1     7479.22     7377.16     68.50 o
   0   4   1        3.26       -0.54      0.54 o
   1   4   1     1339.82     1348.66     14.00 o
   2   4   1     1881.70     1933.44     18.19 o
   3   4   1     1503.91     1596.20     15.51 o
   4   4   1      105.47       83.90      1.79 o
   5   4   1      247.52      253.57      4.02 o
   6   4   1       87.71       79.33      3.29 o
   7   4   1       21.54       17.78      2.93 o
   8   4   1        9.80       11.37      2.82 o
  -9   5   1        3.09        2.95      1.87 o
  -8   5   1       64.10       66.32      2.66 o
  -7   5   1        0.22        0.03      1.14 o
  -6   5   1      177.31      177.14      3.08 o
  -5   5   1        1.01        1.92      0.70 o
  -4   5   1      829.09      817.31      8.98 o
  -3   5   1        6.53        8.94      0.82 o
  -2   5   1     1471.66     1399.26     11.44 o
  -1   5   1      361.60      321.01      3.70 o
   0   5   1      112.08       95.22      1.89 o
   1   5   1       57.54       56.77      1.26 o
   2   5   1      296.74      345.76      4.36 o
   3   5   1      999.89      998.40      9.53 o
   4   5   1      408.25      404.92      4.54 o
   5   5   1       75.18       75.24      2.16 o
   6   5   1       82.82       74.51      3.19 o
   7   5   1        7.72        8.22      1.82 o
   8   5   1        0.77       -0.71      2.60 o
  -9   6   1        6.21        5.52      1.80 o
  -8   6   1       12.92       14.94      2.77 o
  -7   6   1       31.13       30.52      1.95 o
  -6   6   1       14.20       17.86      1.21 o
  -5   6   1       15.64       20.08      1.35 o
  -4   6   1       43.60       34.39      1.17 o
  -3   6   1      279.98      309.72      4.53 o
  -2   6   1        3.85        7.00      0.60 o
  -1   6   1      828.38      826.37      9.63 o
   0   6   1      703.77      620.01      8.24 o
   1   6   1      157.14      121.74      2.85 o
   2   6   1       28.02       20.15      1.01 o
   3   6   1     6783.99     7346.94     67.64 o
   4   6   1      213.27      199.66      3.27 o
   5   6   1        4.14        8.16      1.17 o
   6   6   1      241.79      236.11      5.66 o
   7   6   1       80.75       73.75      3.48 o
   8   6   1       13.20       13.89      3.08 o
  -8   7   1       22.35       15.25      2.07 o
  -7   7   1       78.56       74.33      5.31 o
  -6   7   1      387.56      354.84      6.00 o
  -5   7   1       70.79       77.14      2.02 o
  -4   7   1        5.59        7.65      0.89 o
  -3   7   1      182.11      160.19      2.75 o
  -2   7   1      232.09      220.72      3.08 o
  -1   7   1        4.65        3.64      0.77 o
   0   7   1     2596.76     2511.38     30.31 o
   1   7   1     2694.23     2571.46     31.64 o
   2   7   1      602.05      585.22      8.09 o
   3   7   1     1577.33     1640.94     18.69 o
   4   7   1     1079.18     1077.70     14.84 o
   5   7   1        8.89       11.67      1.39 o
   6   7   1        6.63        5.16      1.79 o
   7   7   1       54.50       57.75      5.96 o
   8   7   1       30.07       29.02      2.76 o
  -8   8   1       42.95       42.08      4.25 o
  -7   8   1        1.87        0.98      1.49 o
  -6   8   1       65.27       63.32      2.76 o
  -5   8   1        2.02        2.03      0.91 o
  -4   8   1      266.84      296.33      5.01 o
  -3   8   1     1130.31     1164.77     11.30 o
  -2   8   1      906.45      895.05     10.11 o
  -1   8   1     2003.26     1868.00     25.24 o
   0   8   1       49.17       46.18      1.47 o
   1   8   1     1372.17     1252.05     16.23 o
   2   8   1      430.17      396.55      6.00 o
   3   8   1      308.96      343.10      6.43 o
   4   8   1      125.19      137.39      3.64 o
   5   8   1       27.54       29.82      1.82 o
   6   8   1      273.61      272.61      7.24 o
   7   8   1       48.91       46.85      3.33 o
   8   8   1       56.53       63.07      3.96 o
  -8   9   1        3.63        3.99      2.24 o
  -7   9   1       21.36       23.76      2.14 o
  -6   9   1      208.74      190.23      4.82 o
  -5   9   1       62.22       58.62      1.94 o
  -4   9   1      108.07      110.13      1.84 o
  -3   9   1      697.18      748.26      8.25 o
  -2   9   1       29.05       28.51      1.25 o
  -1   9   1      886.78      869.52     12.79 o
   0   9   1     1449.11     1328.24     18.66 o
   1   9   1     2031.90     1979.44     24.94 o
   2   9   1        3.23        2.98      1.02 o
   3   9   1      164.53      175.53      4.84 o
   4   9   1       58.15       64.55      2.15 o
   5   9   1       29.19       28.20      1.82 o
   6   9   1      457.90      384.85      7.91 o
   7   9   1        1.22        0.53      2.19 o
   8   9   1        1.64       -0.37      2.24 o
  -8  10   1        5.03        9.48      2.25 o
  -7  10   1      207.12      192.44      6.00 o
  -6  10   1        1.41        1.76      1.60 o
  -5  10   1      121.33      136.44      3.40 o
  -4  10   1       25.42       30.68      1.46 o
  -3  10   1      960.87      974.64     11.10 o
  -2  10   1       81.16       70.14      1.90 o
  -1  10   1      486.98      526.35      8.65 o
   0  10   1      627.38      697.37     10.92 o
   1  10   1     1137.92     1149.84     15.29 o
   2  10   1      282.13      271.54      5.49 o
   3  10   1      159.38      165.04      3.40 o
   4  10   1       27.63       26.17      1.68 o
   5  10   1      155.36      157.03      5.36 o
   6  10   1       56.58       63.12      2.96 o
   7  10   1        2.45       -0.71      2.19 o
   8  10   1       80.28       75.69      6.76 o
  -8  11   1       13.69       12.23      2.55 o
  -7  11   1       19.20       17.54      2.62 o
  -6  11   1       16.98       16.43      2.01 o
  -5  11   1       12.17       11.85      1.29 o
  -4  11   1      450.92      457.05      6.05 o
  -3  11   1       19.01       17.14      1.27 o
  -2  11   1        0.50        0.67      0.88 o
  -1  11   1     2814.04     2844.43     38.19 o
   0  11   1     1692.18     1637.76     22.94 o
   1  11   1     1049.60     1062.73     14.41 o
   2  11   1       69.81       81.62      3.03 o
   3  11   1       12.15       18.18      2.00 o
   4  11   1      216.73      215.11      4.73 o
   5  11   1       11.50       14.16      2.14 o
   6  11   1      175.32      147.95      5.65 o
   7  11   1        9.20       10.35      2.66 o
   8  11   1       22.29       16.11      3.07 o
  -8  12   1        0.37        0.82      3.03 o
  -7  12   1        0.98        3.19      3.18 o
  -6  12   1        4.27        2.46      3.10 o
  -5  12   1        5.12        7.51      1.67 o
  -4  12   1       11.06       12.10      1.82 o
  -3  12   1       18.16       19.14      1.22 o
  -2  12   1      139.47      132.12      2.79 o
  -1  12   1      278.44      345.44      6.68 o
   0  12   1       63.29       90.80      3.34 o
   1  12   1      844.68      797.52     12.53 o
   2  12   1       18.25       23.87      2.08 o
   3  12   1       12.04        8.78      1.41 o
   4  12   1       37.72       38.23      2.07 o
   5  12   1      363.41      352.40      9.77 o
   6  12   1       44.58       41.81      4.23 o
   7  12   1      117.57       88.81      4.86 o
  -8  13   1        0.05        1.42      2.38 o
  -7  13   1       50.83       42.76      5.36 o
  -6  13   1       57.05       58.31      3.86 o
  -5  13   1        0.47       -0.14      2.36 o
  -4  13   1      226.57      220.28      4.68 o
  -3  13   1      151.00      153.25      3.06 o
  -2  13   1        1.84        2.96      1.12 o
  -1  13   1     3123.09     3216.05     43.27 o
   0  13   1      540.44      576.93      9.86 o
   1  13   1      580.66      595.62     13.59 o
   2  13   1      130.96      118.14      3.97 o
   3  13   1        6.74        5.13      1.70 o
   4  13   1       35.83       34.79      2.10 o
   5  13   1        0.12        0.41      1.84 o
   6  13   1      223.19      209.34      8.79 o
   7  13   1       21.75       15.59      3.18 o
  -8  14   1        2.43        2.00      2.54 o
  -7  14   1       11.80        8.36      2.82 o
  -6  14   1       63.56       62.74      4.12 o
  -5  14   1      110.53       98.83      5.50 o
  -4  14   1       41.22       42.48      3.39 o
  -3  14   1      911.63      913.63     12.00 o
  -2  14   1      178.66      165.04      3.37 o
  -1  14   1      735.92      732.00     16.53 o
   0  14   1       38.29       33.07      2.51 o
   1  14   1      128.35      116.62      6.24 o
   2  14   1       10.92        9.76      1.99 o
   3  14   1       40.70       43.81      2.88 o
   4  14   1      122.39      131.73      3.74 o
   5  14   1        4.59        1.79      2.15 o
   6  14   1        8.51        7.48      2.88 o
   7  14   1       10.32        8.53      3.07 o
  -7  15   1        6.53        8.68      2.85 o
  -6  15   1       45.10       38.27      3.75 o
  -5  15   1       20.01       17.06      2.43 o
  -4  15   1      361.73      342.66      6.88 o
  -3  15   1        6.82        8.59      1.47 o
  -2  15   1       23.35       21.80      1.90 o
  -1  15   1       51.59       49.84      2.85 o
   0  15   1      200.26      205.75      8.23 o
   1  15   1      158.38      175.98      5.07 o
   2  15   1      307.02      318.90      7.06 o
   3  15   1      203.50      202.87      5.13 o
   4  15   1      753.32      749.64     14.73 o
   5  15   1       15.51       12.15      3.06 o
   6  15   1       18.13       18.69      3.45 o
   7  15   1        2.23        2.64      4.13 o
  -7  16   1        7.33        3.94      2.91 o
  -6  16   1       34.35       26.16      3.54 o
  -5  16   1       18.33       18.48      2.49 o
  -4  16   1       24.61       25.46      2.02 o
  -3  16   1      150.66      160.63      3.66 o
  -2  16   1        4.81        0.08      1.36 o
  -1  16   1      152.45      141.54      4.62 o
   0  16   1      211.64      202.66      5.48 o
   1  16   1      210.07      211.56      6.62 o
   2  16   1        4.96        7.92      2.68 o
   3  16   1     2611.99     2602.66     32.73 o
   4  16   1        4.10        7.41      2.14 o
   5  16   1       50.72       42.38      4.23 o
   6  16   1        2.42        3.58      2.90 o
   7  16   1        0.49       -3.01      3.01 o
  -7  17   1        3.86        2.24      2.97 o
  -6  17   1       44.73       30.29      3.90 o
  -5  17   1       17.02       19.17      3.42 o
  -4  17   1      641.26      648.08      9.50 o
  -3  17   1       75.41       77.17      2.24 o
  -2  17   1      161.18      159.73      3.67 o
  -1  17   1       51.83       60.45      3.52 o
   0  17   1        0.19        1.81      2.47 o
   1  17   1       44.89       43.55      3.24 o
   2  17   1     1355.08     1327.80     20.38 o
   3  17   1       91.87       93.85      3.87 o
   4  17   1      322.82      320.83      6.87 o
   5  17   1       45.80       41.65      4.33 o
   6  17   1       14.93       22.74      3.89 o
  -7  18   1       43.70       42.94      4.46 o
  -6  18   1        8.54        6.81      3.12 o
  -5  18   1      182.37      164.73     12.22 o
  -4  18   1      197.54      213.73      5.37 o
  -3  18   1      779.68      797.27      9.72 o
  -2  18   1       53.22       49.33      2.32 o
  -1  18   1        1.31        1.49      2.16 o
   0  18   1        0.32        1.24      2.20 o
   1  18   1        2.45        8.51      2.36 o
   2  18   1        5.93        9.10      4.25 o
   3  18   1      298.33      296.97      6.72 o
   4  18   1        0.69       -2.52      2.52 o
   5  18   1       31.04       34.25      4.18 o
   6  18   1        2.60        1.06      3.31 o
  -6  19   1        3.38        0.67      3.15 o
  -5  19   1        1.18       -3.48      3.48 o
  -4  19   1       70.27       64.83      4.91 o
  -3  19   1      399.34      409.58      7.07 o
  -2  19   1      178.61      177.88      4.10 o
  -1  19   1        0.76       -2.14      2.14 o
   0  19   1      157.02      168.85      5.56 o
   1  19   1        1.79        3.60      2.46 o
   2  19   1      182.03      162.90      5.64 o
   3  19   1        1.83        2.46      2.43 o
   4  19   1       33.45       30.87      3.59 o
   5  19   1        6.24        3.72      3.29 o
   6  19   1       34.27       22.59      4.13 o
  -6  20   1        0.12       -2.34      3.24 o
  -5  20   1       12.72        8.65      3.45 o
  -4  20   1      138.37      148.59      5.69 o
  -3  20   1      141.30      144.27      4.08 o
  -2  20   1        2.53        2.34      1.46 o
  -1  20   1        9.03        4.59      1.72 o
   0  20   1       68.03       69.47      2.85 o
   1  20   1      102.83       88.10      4.36 o
   2  20   1      227.53      232.87      6.72 o
   3  20   1       63.20       66.18      3.85 o
   4  20   1        0.76        0.50      2.79 o
   5  20   1       18.79       12.45      3.91 o
   6  20   1        2.36        6.06      3.86 o
  -6  21   1       16.70       17.45      5.72 o
  -5  21   1        1.40       -1.20      3.29 o
  -4  21   1       88.82       95.00      5.76 o
  -3  21   1       17.65       11.80      2.99 o
  -2  21   1      101.56      104.34      3.59 o
  -1  21   1        6.07        2.79      2.70 o
   0  21   1        3.83       -0.22      2.44 o
   1  21   1       14.82       11.02      3.89 o
   2  21   1       39.73       46.03      3.84 o
   3  21   1        9.36        8.37      2.84 o
   4  21   1        2.90        0.05      3.51 o
   5  21   1       50.73       54.69      5.33 o
  -5  22   1        5.31        2.20      3.73 o
  -4  22   1       10.74        6.60      3.83 o
  -3  22   1       20.94       20.13      3.13 o
  -2  22   1       55.45       66.34      6.19 o
  -1  22   1       19.29       12.15      3.16 o
   0  22   1       84.49       67.17      4.39 o
   1  22   1       63.14       51.97      4.12 o
   2  22   1       73.34       67.14      4.49 o
   3  22   1      188.30      197.55      6.20 o
   4  22   1        1.19        0.49      3.60 o
   5  22   1        3.94        6.69      4.13 o
  -5  23   1        3.94        2.26      3.83 o
  -4  23   1        0.12        1.22      3.79 o
  -3  23   1       43.53       45.88      5.33 o
  -2  23   1       11.72        5.62      2.95 o
  -1  23   1       86.29       78.39      5.71 o
   0  23   1       26.63       26.40      3.72 o
   1  23   1        4.87        3.41      2.56 o
   2  23   1       34.87       31.69      3.97 o
   3  23   1       19.53       19.82      3.30 o
   4  23   1       14.23       14.69      4.39 o
  -4  24   1        0.86        1.19      4.04 o
  -3  24   1        3.77        2.63      3.28 o
  -2  24   1        5.52        9.74      3.07 o
  -1  24   1       31.57       32.00      3.94 o
   0  24   1        0.73        0.01      3.27 o
   1  24   1        9.08        5.14      3.30 o
   2  24   1       22.52       26.37      3.81 o
   3  24   1        2.91        1.08      3.47 o
   4  24   1        2.60        4.28      4.04 o
  -4  25   1        0.14       -0.40      5.66 o
  -3  25   1        1.57        0.82      3.41 o
  -2  25   1       19.32       21.64      3.41 o
  -1  25   1       71.35       57.94      5.16 o
   0  25   1       27.83       22.72      3.76 o
   1  25   1        0.06        2.57      3.17 o
   2  25   1       31.22       37.52      4.29 o
   3  25   1        3.23        7.93      3.60 o
  -3  26   1        1.48        2.18      3.82 o
  -2  26   1        0.23       -2.48      3.07 o
  -1  26   1        0.81        2.83      3.37 o
   0  26   1        2.85        1.28      3.52 o
   1  26   1       29.47       24.21      4.93 o
   2  26   1       17.26       26.54      4.39 o
  -2  27   1       27.13       30.44      3.96 o
  -1  27   1       21.18       18.25      4.24 o
   0  27   1       22.69       14.41      4.49 o
   1  27   1       26.58       27.40      4.44 o
  -8   0   2       20.03       16.13      9.05 o
  -6   0   2       14.04        3.65      4.29 o
  -4   0   2       30.85       30.74      2.44 o
  -2   0   2     4383.07     4287.77     45.56 o
   0   0   2        0.24        0.56      1.21 o
   2   0   2      162.99      164.09      4.90 o
   4   0   2        0.57        0.03      0.86 o
   6   0   2     2442.76     2389.16     47.29 o
   8   0   2        6.20        9.41      2.95 o
  -9   1   2        5.81        8.10      2.97 o
  -8   1   2        5.35        3.32      2.95 o
  -7   1   2      415.37      378.06     10.73 o
  -6   1   2        2.80        2.92      2.28 o
  -5   1   2      163.59      160.93      4.04 o
  -4   1   2       72.39       77.64      2.67 o
  -3   1   2      515.34      486.43      4.56 o
  -2   1   2      471.12      454.84      4.24 o
  -1   1   2     1030.93     1034.05      8.99 o
   0   1   2       62.22       53.07      1.47 o
   1   1   2     1508.78     1405.21     16.92 o
   2   1   2        7.45        7.77      0.91 o
   3   1   2     1109.10     1202.32     12.72 o
   4   1   2       71.66       74.04      2.14 o
   5   1   2       24.22       21.05      1.51 o
   6   1   2       14.53       14.02      2.63 o
   7   1   2       74.74       69.97      3.30 o
   8   1   2       11.42        8.46      2.05 o
  -9   2   2        0.18        8.88      2.99 o
  -8   2   2       14.37       10.78      5.31 o
  -7   2   2        3.85        1.50      2.91 o
  -6   2   2        2.08       -1.14      2.29 o
  -5   2   2       22.16       24.55      1.30 o
  -4   2   2       63.84       72.18      1.71 o
  -3   2   2     1372.55     1333.86     12.14 o
  -2   2   2      135.80      139.78      1.84 o
  -1   2   2     7974.07     7745.67     59.17 o
   0   2   2    40598.01    37898.32    422.96 o
   1   2   2      600.20      583.57      7.20 o
   2   2   2     2609.24     2710.04     29.21 o
   3   2   2      180.69      189.92      3.23 o
   4   2   2       12.12       20.50      1.46 o
   5   2   2      360.39      383.17      6.22 o
   6   2   2      209.74      197.65      5.72 o
   7   2   2       26.13       25.32      2.39 o
   8   2   2        0.34        0.29      1.80 o
  -9   3   2        0.10        9.13      3.22 o
  -8   3   2        0.83        3.25      1.52 o
  -7   3   2      789.78      762.23     13.37 o
  -6   3   2       56.18       52.42      2.00 o
  -5   3   2       40.38       40.98      1.22 o
  -4   3   2      761.71      800.16      9.79 o
  -3   3   2      125.04      141.68      1.99 o
  -2   3   2      461.61      416.99      3.84 o
  -1   3   2     6539.48     6468.98     49.47 o
   0   3   2      133.16      110.39      2.76 o
   1   3   2     1969.12     1855.95     20.84 o
   2   3   2     1225.00     1184.13     13.44 o
   3   3   2       22.02       26.34      1.39 o
   4   3   2       16.29       16.15      1.62 o
   5   3   2        3.44        4.11      1.32 o
   6   3   2        6.44        8.99      1.88 o
   7   3   2       64.39       58.64      3.11 o
   8   3   2        2.36        2.61      1.86 o
  -9   4   2        0.63       -0.25      3.80 o
  -8   4   2        1.79        2.14      1.67 o
  -7   4   2      648.51      610.08      9.45 o
  -6   4   2      191.05      190.56      3.00 o
  -5   4   2      107.61      106.16      1.88 o
  -4   4   2     1131.14     1241.73     13.75 o
  -3   4   2        0.24        0.36      0.48 o
  -2   4   2     3145.45     3045.44     23.13 o
  -1   4   2     5323.85     5005.95     45.76 o
   0   4   2     2848.90     2835.06     32.37 o
   1   4   2       55.04       50.07      1.71 o
   2   4   2      230.39      214.15      3.43 o
   3   4   2       44.24       57.01      1.81 o
   4   4   2      310.27      322.14      5.41 o
   5   4   2       64.64       71.25      2.73 o
   6   4   2       48.69       48.62      2.82 o
   7   4   2       14.04       12.74      2.13 o
   8   4   2        1.31        1.03      2.76 o
  -9   5   2        0.00        3.72      3.73 o
  -8   5   2       11.01       12.05      1.52 o
  -7   5   2       10.47       13.05      1.88 o
  -6   5   2        3.49        2.76      0.94 o
  -5   5   2       73.56       70.43      2.15 o
  -4   5   2       33.93       34.62      1.14 o
  -3   5   2      331.26      373.30      3.75 o
  -2   5   2      189.86      177.26      2.95 o
  -1   5   2     3787.36     3694.86     34.00 o
   0   5   2     2391.54     2293.39     21.32 o
   1   5   2        9.86       12.50      1.53 o
   2   5   2     2795.53     2722.92     27.98 o
   3   5   2      252.29      281.43      5.07 o
   4   5   2      118.38      118.58      3.32 o
   5   5   2      962.13      931.13     11.84 o
   6   5   2       49.32       48.65      2.80 o
   7   5   2       10.50        4.71      2.07 o
   8   5   2       20.61       25.40      3.64 o
  -9   6   2       38.41       39.53      7.28 o
  -8   6   2        5.89        9.91      1.56 o
  -7   6   2       36.72       38.03      2.11 o
  -6   6   2       38.28       35.14      1.43 o
  -5   6   2      102.79      105.20      2.44 o
  -4   6   2     2426.91     2654.11     36.00 o
  -3   6   2        6.39        5.07      0.70 o
  -2   6   2       26.99       18.06      0.88 o
  -1   6   2      191.27      172.57      2.33 o
   0   6   2      988.12      946.32      9.94 o
   1   6   2      510.14      459.14      5.73 o
   2   6   2     1475.96     1552.67     19.81 o
   3   6   2        0.86        1.89      0.95 o
   4   6   2       93.40      103.12      3.32 o
   5   6   2        3.41        5.15      1.23 o
   6   6   2      231.97      245.13      7.03 o
   7   6   2       12.86       14.30      2.31 o
   8   6   2        4.87        6.27      2.23 o
  -9   7   2        6.13        3.83      1.68 o
  -8   7   2       47.40       53.66      3.59 o
  -7   7   2      163.91      141.58      4.01 o
  -6   7   2       10.50       10.18      1.18 o
  -5   7   2      165.79      168.70      2.92 o
  -4   7   2      208.57      213.70      2.87 o
  -3   7   2      277.55      255.70      3.24 o
  -2   7   2      555.60      493.49      5.74 o
  -1   7   2       44.13       56.92      1.51 o
   0   7   2      687.95      678.67      8.61 o
   1   7   2        0.13       -0.66      0.66 o
   2   7   2       58.94       49.78      1.92 o
   3   7   2     1178.65     1177.41     13.29 o
   4   7   2      245.51      254.04      4.08 o
   5   7   2        1.59       -0.78      1.00 o
   6   7   2        2.90        3.20      2.22 o
   7   7   2        4.54        5.05      2.03 o
   8   7   2        6.52        7.63      2.28 o
  -8   8   2       40.21       39.34      2.65 o
  -7   8   2        0.01        0.60      1.46 o
  -6   8   2        7.73        6.41      1.37 o
  -5   8   2       10.55        9.68      1.06 o
  -4   8   2      224.13      221.50      4.45 o
  -3   8   2       31.89       29.69      1.18 o
  -2   8   2       91.78       89.63      1.98 o
  -1   8   2      144.22      179.17      3.14 o
   0   8   2     3004.32     3037.19     37.37 o
   1   8   2      293.81      269.76      4.88 o
   2   8   2      269.36      294.82      5.14 o
   3   8   2      508.74      543.70      6.99 o
   4   8   2      671.26      701.62      9.32 o
   5   8   2       60.50       61.95      2.74 o
   6   8   2       75.09       72.10      3.52 o
   7   8   2        7.34        8.00      2.50 o
   8   8   2        4.13        6.98      2.70 o
  -8   9   2        3.18       -1.79      1.79 o
  -7   9   2      316.40      296.02      9.51 o
  -6   9   2       14.34       13.94      1.67 o
  -5   9   2      127.92      128.63      2.71 o
  -4   9   2      345.43      351.86      5.14 o
  -3   9   2     2195.98     2172.45     21.78 o
  -2   9   2       34.07       28.94      1.25 o
  -1   9   2      298.07      331.20      4.91 o
   0   9   2      184.73      183.19      3.94 o
   1   9   2       77.79       76.70      2.51 o
   2   9   2      108.42      123.88      2.92 o
   3   9   2      151.49      146.39      2.91 o
   4   9   2       68.10       72.37      3.37 o
   5   9   2        5.40        5.27      1.88 o
   6   9   2        0.04       -0.91      2.27 o
   7   9   2       40.09       34.80      3.52 o
   8   9   2        0.03        0.15      2.45 o
  -8  10   2       18.96       16.12      3.67 o
  -7  10   2      117.65      119.31      4.09 o
  -6  10   2        1.41        3.96      1.47 o
  -5  10   2       74.08       71.21      2.37 o
  -4  10   2      125.00      102.35      2.61 o
  -3  10   2      145.10      137.68      2.70 o
  -2  10   2      167.56      149.53      2.69 o
  -1  10   2        3.51        4.25      0.96 o
   0  10   2        6.93        4.60      1.28 o
   1  10   2       60.69       49.66      2.07 o
   2  10   2     1694.15     1731.67     21.88 o
   3  10   2        1.32        1.73      1.19 o
   4  10   2       64.99       60.98      1.97 o
   5  10   2        9.36        5.72      1.88 o
   6  10   2       80.66       64.42      4.12 o
   7  10   2        7.51        6.50      2.59 o
  -8  11   2        0.87        1.12      1.93 o
  -7  11   2      204.24      188.25      6.04 o
  -6  11   2       22.33       19.22      2.12 o
  -5  11   2      133.23      137.54      3.46 o
  -4  11   2      137.34      129.75      4.48 o
  -3  11   2        2.91        3.25      0.98 o
  -2  11   2      385.94      387.33      5.10 o
  -1  11   2     1166.79     1278.05     15.08 o
   0  11   2      372.00      367.97      6.34 o
   1  11   2       74.28       69.89      4.29 o
   2  11   2       42.91       42.72      1.85 o
   3  11   2      504.40      499.70      9.20 o
   4  11   2       79.43       84.14      3.57 o
   5  11   2       48.04       48.11      3.05 o
   6  11   2        5.91        5.40      2.32 o
   7  11   2       48.09       42.13      3.99 o
  -8  12   2        3.14        1.86      2.07 o
  -7  12   2       26.97       31.37      3.07 o
  -6  12   2      113.15      113.83      4.34 o
  -5  12   2       15.20       12.94      2.01 o
  -4  12   2       19.58       22.66      1.51 o
  -3  12   2       23.93       23.66      1.39 o
  -2  12   2       27.35       36.57      1.55 o
  -1  12   2      240.70      272.73      4.52 o
   0  12   2      732.14      791.88     11.56 o
   1  12   2      125.11      121.93      3.35 o
   2  12   2      197.21      194.03      5.10 o
   3  12   2        7.29        7.78      1.45 o
   4  12   2       87.99       84.07      4.88 o
   5  12   2       10.30        7.24      2.09 o
   6  12   2       18.45       14.19      3.22 o
   7  12   2        4.07        0.30      2.80 o
  -8  13   2        2.02        3.15      4.89 o
  -7  13   2        4.11        2.26      3.11 o
  -6  13   2       11.25       12.26      2.71 o
  -5  13   2      506.63      477.62      9.26 o
  -4  13   2       38.58       37.02      1.78 o
  -3  13   2        5.83        7.65      1.14 o
  -2  13   2       90.63       83.72      2.27 o
  -1  13   2      446.87      450.12      6.59 o
   0  13   2      228.84      256.57      5.32 o
   1  13   2       69.71       83.23      3.05 o
   2  13   2        0.48        0.82      1.74 o
   3  13   2      130.59      122.53      3.30 o
   4  13   2       73.45       77.59      2.82 o
   5  13   2       69.61       61.32      3.39 o
   6  13   2        0.16       -1.06      2.59 o
   7  13   2       13.87       12.72      5.39 o
  -8  14   2        0.63       -0.32      2.38 o
  -7  14   2       15.09       10.68      3.03 o
  -6  14   2       23.26       18.24      2.51 o
  -5  14   2        0.43        3.14      1.84 o
  -4  14   2      494.68      478.17      7.27 o
  -3  14   2      457.72      428.20      5.86 o
  -2  14   2        4.69        5.76      1.17 o
  -1  14   2        4.60        2.76      1.16 o
   0  14   2       38.71       59.81      3.05 o
   1  14   2       78.21       74.38      2.92 o
   2  14   2       14.38       18.05      2.44 o
   3  14   2        0.30        0.68      1.89 o
   4  14   2        7.13        6.37      1.69 o
   5  14   2        2.46        2.57      2.96 o
   6  14   2       61.63       67.82      4.76 o
   7  14   2        8.24        0.23      2.92 o
  -7  15   2        0.04        0.34      2.69 o
  -6  15   2        4.61        3.49      2.07 o
  -5  15   2       22.85       26.12      2.68 o
  -4  15   2        6.85        8.86      1.65 o
  -3  15   2     1226.86     1189.28     13.21 o
  -2  15   2      189.98      178.73      3.76 o
  -1  15   2      131.61      125.27      3.19 o
   0  15   2       40.10       43.55      2.53 o
   1  15   2        4.00        2.63      1.71 o
   2  15   2      135.33      134.77      5.45 o
   3  15   2       18.56       16.46      2.34 o
   4  15   2        3.32        2.46      1.65 o
   5  15   2       99.12       87.72      5.33 o
   6  15   2       27.64       23.69      3.82 o
   7  15   2       10.09        6.94      2.99 o
  -7  16   2        1.54        2.69      2.77 o
  -6  16   2        0.25       -1.63      1.96 o
  -5  16   2      215.03      196.47      7.89 o
  -4  16   2      704.60      690.58      9.81 o
  -3  16   2      160.83      148.92      3.29 o
  -2  16   2       45.88       41.50      1.98 o
  -1  16   2      162.75      181.49      4.03 o
   0  16   2        1.01        0.15      1.82 o
   1  16   2       66.49       66.63      3.63 o
   2  16   2      354.34      355.69      7.97 o
   3  16   2      461.38      456.38      8.46 o
   4  16   2      335.63      341.35      7.17 o
   5  16   2       74.81       77.27      6.87 o
   6  16   2       76.87       80.14      5.33 o
  -7  17   2        3.71        6.98      3.14 o
  -6  17   2        3.06        1.46      2.17 o
  -5  17   2      244.83      231.98      6.46 o
  -4  17   2      115.96      115.49      3.52 o
  -3  17   2       98.94       98.40      2.74 o
  -2  17   2        0.12       -1.38      1.38 o
  -1  17   2       63.10       58.96      2.45 o
   0  17   2       20.96       23.74      2.56 o
   1  17   2       83.13       82.03      4.83 o
   2  17   2       12.82       11.70      2.67 o
   3  17   2      627.53      629.11     10.68 o
   4  17   2        1.63       -1.24      2.57 o
   5  17   2       37.25       37.43      4.34 o
   6  17   2       28.89       33.22      6.54 o
  -7  18   2        3.07        3.77      4.00 o
  -6  18   2        7.22        8.70      2.55 o
  -5  18   2        1.00        3.28      2.13 o
  -4  18   2       14.12        9.83      2.07 o
  -3  18   2      263.89      261.02      5.19 o
  -2  18   2       31.30       25.64      1.78 o
  -1  18   2       64.23       64.41      2.57 o
   0  18   2       28.22       27.95      2.62 o
   1  18   2       29.66       36.14      2.69 o
   2  18   2      385.25      391.73      8.85 o
   3  18   2       66.99       63.81      3.64 o
   4  18   2        4.89        6.14      2.96 o
   5  18   2        0.02        0.50      3.27 o
   6  18   2        0.24       -2.39      3.25 o
  -6  19   2       16.20       17.06      3.78 o
  -5  19   2       34.91       30.03      3.08 o
  -4  19   2      138.98      148.60      4.63 o
  -3  19   2      360.40      358.60      6.11 o
  -2  19   2        1.37        1.88      1.70 o
  -1  19   2        6.72        7.93      1.58 o
   0  19   2       53.58       51.38      3.81 o
   1  19   2       99.13       98.19      3.91 o
   2  19   2      610.56      624.52     13.82 o
   3  19   2       35.52       27.72      3.04 o
   4  19   2        3.48        2.18      2.90 o
   5  19   2       11.59       10.79      3.86 o
   6  19   2        5.64        7.98      5.43 o
  -6  20   2        1.91        1.76      3.50 o
  -5  20   2        0.00       -1.26      3.15 o
  -4  20   2       26.21       28.85      2.72 o
  -3  20   2      189.20      195.21      4.47 o
  -2  20   2      235.47      222.30      4.40 o
  -1  20   2       27.83       23.91      2.13 o
   0  20   2       46.52       41.09      3.12 o
   1  20   2        0.52        2.52      2.10 o
   2  20   2      354.94      357.96      8.64 o
   3  20   2       23.66       21.93      3.14 o
   4  20   2       22.85       18.84      4.16 o
   5  20   2        3.64        0.50      3.58 o
  -6  21   2        0.76        2.42      3.56 o
  -5  21   2        0.00       -1.41      3.24 o
  -4  21   2       35.05       31.12      4.24 o
  -3  21   2       64.64       69.98      3.23 o
  -2  21   2        0.10       -0.23      1.87 o
  -1  21   2      188.42      167.28      5.32 o
   0  21   2        1.28        2.31      2.41 o
   1  21   2       50.33       58.05      3.48 o
   2  21   2       27.77       36.74      3.92 o
   3  21   2       97.94      108.81      4.83 o
   4  21   2       42.63       39.01      4.76 o
   5  21   2        7.28        9.55      4.23 o
  -5  22   2        4.97       13.36      4.51 o
  -4  22   2        4.55        1.63      3.68 o
  -3  22   2       53.21       52.19      4.87 o
  -2  22   2        3.61        1.39      2.04 o
  -1  22   2       33.46       26.71      3.18 o
   0  22   2       16.35       11.41      2.74 o
   1  22   2       21.32       21.46      2.85 o
   2  22   2        0.97        6.37      3.32 o
   3  22   2       31.88       34.65      3.64 o
   4  22   2        4.99        6.27      4.28 o
  -5  23   2       11.03       20.91      4.50 o
  -4  23   2       27.08       28.73      4.64 o
  -3  23   2       13.27       10.81      2.93 o
  -2  23   2       51.97       51.85      3.83 o
  -1  23   2       80.50       81.69      4.34 o
   0  23   2       70.51       64.04      5.69 o
   1  23   2       21.53       12.39      3.64 o
   2  23   2        6.66       10.02      3.49 o
   3  23   2       13.03       14.27      3.32 o
   4  23   2       37.64       40.14      5.54 o
  -4  24   2        1.98        2.28      3.77 o
  -3  24   2       47.67       52.52      4.52 o
  -2  24   2      137.07      114.62      5.45 o
  -1  24   2        9.35        8.57      2.97 o
   0  24   2       36.16       48.47      3.81 o
   1  24   2        1.03        0.36      4.52 o
   2  24   2        0.79        3.66      3.47 o
   3  24   2        9.48        3.79      3.61 o
  -4  25   2       81.24       90.17      8.20 o
  -3  25   2        1.51        7.76      3.56 o
  -2  25   2       17.72       19.93      3.31 o
  -1  25   2        0.01        0.89      2.82 o
   0  25   2       19.21       19.32      3.90 o
   1  25   2       32.27       37.12      4.49 o
   2  25   2        2.48        1.46      3.46 o
   3  25   2        1.28        2.00      3.81 o
  -3  26   2        0.98        0.20      3.58 o
  -2  26   2        0.43        1.80      3.09 o
  -1  26   2        8.92        5.40      3.18 o
   0  26   2        8.23        2.79      3.64 o
   1  26   2        0.48       -3.57      3.57 o
   2  26   2        3.69        2.17      3.84 o
  -1  27   2        0.02        1.57      3.34 o
   0  27   2        1.49       -0.57      3.65 o
  -9   0   3       13.02       16.63      5.03 o
  -7   0   3       68.03       58.81      5.95 o
  -5   0   3       31.31       31.88      1.63 o
  -3   0   3     1228.08     1179.85     17.20 o
  -1   0   3    50539.57    47941.41    680.73 o
   1   0   3     2923.74     2814.66     52.75 o
   3   0   3       12.70       14.62      1.71 o
   5   0   3      145.59      141.95      6.04 o
   7   0   3        0.02       -2.33      2.33 o
  -9   1   3        1.72        0.45      3.53 o
  -8   1   3       43.78       42.08      4.15 o
  -7   1   3        6.69        9.36      2.66 o
  -6   1   3      316.41      328.16      6.49 o
  -5   1   3       89.21       86.39      1.59 o
  -4   1   3      123.73      136.07      2.00 o
  -3   1   3       47.72       38.31      0.85 o
  -2   1   3      717.29      727.32      7.04 o
  -1   1   3      746.47      689.24      8.04 o
   0   1   3      794.30      808.50      9.75 o
   1   1   3      586.88      532.26      7.92 o
   2   1   3        0.40       -0.30      0.85 o
   3   1   3      318.34      316.61      4.83 o
   4   1   3        0.59        0.17      1.00 o
   5   1   3      113.01      104.00      3.71 o
   6   1   3       83.85       75.13      3.49 o
   7   1   3       26.03       27.49      2.70 o
   8   1   3        3.55        0.87      1.99 o
  -9   2   3       16.29       20.41      3.64 o
  -8   2   3      211.79      211.30      8.08 o
  -7   2   3      355.79      353.24      6.96 o
  -6   2   3       54.70       47.34      2.39 o
  -5   2   3      128.78      124.62      2.00 o
  -4   2   3     2883.00     3035.77     25.99 o
  -3   2   3      431.94      451.80      4.34 o
  -2   2   3      333.16      342.72      3.40 o
  -1   2   3    22738.55    22074.09    210.26 o
   0   2   3        4.80        3.47      1.00 o
   1   2   3      148.72      131.91      4.87 o
   2   2   3      296.87      326.23      4.77 o
   3   2   3        2.66        7.05      1.28 o
   4   2   3       22.55       23.58      1.72 o
   5   2   3       42.86       37.27      2.50 o
   6   2   3      122.78      128.57      4.40 o
   7   2   3       88.10       92.18      4.00 o
   8   2   3        2.15        3.52      2.16 o
  -9   3   3       31.46       38.97      4.16 o
  -8   3   3       20.32       20.52      3.47 o
  -7   3   3       59.35       50.74      2.61 o
  -6   3   3       25.23       23.01      1.44 o
  -5   3   3       26.13       28.48      1.04 o
  -4   3   3     1360.73     1456.25     16.18 o
  -3   3   3        0.45       -0.12      0.41 o
  -2   3   3       62.60       59.95      1.51 o
  -1   3   3     3527.41     3434.33     31.11 o
   0   3   3     2104.75     2101.76     21.41 o
   1   3   3     1686.00     1572.96     18.12 o
   2   3   3     1286.69     1350.44     15.46 o
   3   3   3       61.03       62.82      1.99 o
   4   3   3       45.90       36.11      1.75 o
   5   3   3       47.08       43.31      3.92 o
   6   3   3       45.94       43.99      2.88 o
   7   3   3       43.04       48.29      3.18 o
   8   3   3        0.81       -2.10      2.95 o
  -9   4   3       38.41       57.18      8.13 o
  -8   4   3        0.65        2.73      1.54 o
  -7   4   3      319.04      319.42      7.61 o
  -6   4   3       18.66       19.07      1.56 o
  -5   4   3        0.00        0.11      0.75 o
  -4   4   3      424.40      442.76      5.00 o
  -3   4   3      108.58      107.63      1.82 o
  -2   4   3        0.17        0.10      0.71 o
  -1   4   3     1942.27     1812.34     17.61 o
   0   4   3      616.39      597.88      8.08 o
   1   4   3      308.45      262.45      4.00 o
   2   4   3      612.77      698.33      8.95 o
   3   4   3      684.98      788.17      9.88 o
   4   4   3      192.72      190.27      3.73 o
   5   4   3      914.12      928.68     14.80 o
   6   4   3       30.99       35.19      2.75 o
   7   4   3        0.29       -0.33      1.79 o
   8   4   3       12.65        9.48      2.42 o
  -9   5   3        0.21        0.77      2.57 o
  -8   5   3       65.76       71.27      3.54 o
  -7   5   3      178.40      190.02      4.50 o
  -6   5   3       18.39       17.86      1.10 o
  -5   5   3       69.35       85.25      2.15 o
  -4   5   3        8.74        9.12      0.99 o
  -3   5   3       37.00       31.62      1.08 o
  -2   5   3      405.86      425.23      4.76 o
  -1   5   3       86.55       83.21      1.94 o
   0   5   3      686.98      710.26      9.40 o
   1   5   3       48.40       42.55      1.96 o
   2   5   3        9.82       11.34      1.07 o
   3   5   3       74.56       83.03      2.38 o
   4   5   3        0.62        0.32      1.11 o
   5   5   3       50.96       52.37      4.12 o
   6   5   3      546.95      509.10     10.27 o
   7   5   3        0.01       -1.59      1.78 o
  -9   6   3        0.62       -1.73      1.99 o
  -8   6   3       58.82       68.25      2.95 o
  -7   6   3       11.37        9.76      1.91 o
  -6   6   3        0.89        0.76      0.83 o
  -5   6   3        5.47       10.67      1.22 o
  -4   6   3       14.00       18.11      0.89 o
  -3   6   3        4.53        5.54      0.69 o
  -2   6   3      207.93      218.49      2.90 o
  -1   6   3      847.55      799.92      8.45 o
   0   6   3      163.24      162.15      3.36 o
   1   6   3       78.82       69.35      2.27 o
   2   6   3      277.62      293.27      5.32 o
   3   6   3      174.82      197.76      3.57 o
   4   6   3        8.47        6.57      1.32 o
   5   6   3        5.73        4.04      1.70 o
   6   6   3        8.19        7.48      3.19 o
   7   6   3       24.18       25.59      2.71 o
  -9   7   3       44.04       52.49      3.91 o
  -8   7   3        0.81        3.24      1.83 o
  -7   7   3       58.75       63.23      3.75 o
  -6   7   3        3.43        1.95      1.06 o
  -5   7   3       29.70       31.60      1.49 o
  -4   7   3      562.67      597.19      8.13 o
  -3   7   3       86.41       77.09      1.69 o
  -2   7   3      489.65      498.14      5.71 o
  -1   7   3     2681.90     2644.67     26.43 o
   0   7   3      959.80     1008.26     11.82 o
   1   7   3      134.15      114.30      2.82 o
   2   7   3      471.08      544.57      8.40 o
   3   7   3       32.97       37.33      1.98 o
   4   7   3      114.65      117.99      2.97 o
   5   7   3        5.42        5.50      1.65 o
   6   7   3       64.64       70.99      3.59 o
   7   7   3        5.76        5.95      2.18 o
  -8   8   3      293.39      277.19      7.25 o
  -7   8   3       25.41       22.31      1.93 o
  -6   8   3       77.83       74.77      2.81 o
  -5   8   3       66.96       68.81      2.16 o
  -4   8   3        0.54        0.76      0.68 o
  -3   8   3       23.52       27.39      1.17 o
  -2   8   3       58.91       46.74      1.47 o
  -1   8   3      260.18      283.11      4.01 o
   0   8   3        8.84        7.77      0.85 o
   1   8   3        0.51        0.14      0.93 o
   2   8   3      166.50      180.10      4.06 o
   3   8   3       88.96      101.39      2.94 o
   4   8   3      159.52      170.62      3.69 o
   5   8   3        4.52        3.88      1.66 o
   6   8   3        0.07       -1.12      2.34 o
   7   8   3        6.35       10.41      2.52 o
  -8   9   3      106.98       94.66      4.04 o
  -7   9   3       21.69       30.93      3.35 o
  -6   9   3      100.56      106.25      3.47 o
  -5   9   3       10.05        8.35      1.35 o
  -4   9   3      143.01      148.89      2.97 o
  -3   9   3      586.72      557.55      6.73 o
  -2   9   3      319.30      348.73      4.48 o
  -1   9   3       91.59       96.10      2.05 o
   0   9   3      503.29      470.91      5.64 o
   1   9   3      106.95      102.90      2.57 o
   2   9   3      766.88      747.65     10.05 o
   3   9   3       39.10       46.41      2.16 o
   4   9   3        8.63        7.55      1.57 o
   5   9   3        7.26        5.84      2.11 o
   6   9   3       39.53       42.49      5.82 o
   7   9   3       12.36       12.91      3.12 o
  -8  10   3       17.38       16.76      2.39 o
  -7  10   3       17.60       21.24      2.86 o
  -6  10   3      141.53      137.47      4.15 o
  -5  10   3       36.02       32.13      1.77 o
  -4  10   3      379.99      387.90      5.48 o
  -3  10   3      688.72      664.93      8.26 o
  -2  10   3      872.73      885.89     11.00 o
  -1  10   3     3133.14     3186.21     29.40 o
   0  10   3        0.09       -0.34      0.76 o
   1  10   3       71.64       66.25      1.98 o
   2  10   3      291.16      315.13      5.91 o
   3  10   3       30.93       30.50      2.01 o
   4  10   3        1.94        5.64      1.32 o
   5  10   3        1.89        3.10      2.31 o
   6  10   3        8.39        9.82      3.85 o
   7  10   3        3.99        1.42      2.71 o
  -8  11   3        5.44        4.96      3.13 o
  -7  11   3        6.24        8.53      2.26 o
  -6  11   3      107.26      117.61      3.83 o
  -5  11   3       24.05       22.96      2.12 o
  -4  11   3      374.00      374.53      6.50 o
  -3  11   3        0.71        2.57      1.04 o
  -2  11   3      210.59      196.48      3.23 o
  -1  11   3       67.39       84.48      2.36 o
   0  11   3      233.41      248.89      4.38 o
   1  11   3      181.49      180.89      5.35 o
   2  11   3       14.34        9.87      1.25 o
   3  11   3        0.18        0.70      0.94 o
   4  11   3       52.24       57.04      3.43 o
   5  11   3       17.02       15.85      2.48 o
   6  11   3      153.49      135.65      6.52 o
   7  11   3        0.52       -0.39      2.77 o
  -8  12   3        4.68        5.67      3.83 o
  -7  12   3       75.48       70.26      3.52 o
  -6  12   3       42.62       44.47      3.40 o
  -5  12   3      100.32       96.68      3.83 o
  -4  12   3      224.65      214.98      4.20 o
  -3  12   3      110.64      114.47      2.69 o
  -2  12   3       31.81       30.57      1.53 o
  -1  12   3      647.00      663.76      8.37 o
   0  12   3      198.04      201.98      4.04 o
   1  12   3        9.04        4.36      1.81 o
   2  12   3       49.97       40.28      2.83 o
   3  12   3      404.70      396.76      6.52 o
   4  12   3        0.75        0.73      1.40 o
   5  12   3       37.21       30.43      3.87 o
   6  12   3       19.81       14.21      3.33 o
   7  12   3        8.08        9.03      4.45 o
  -8  13   3        1.61        3.57      2.58 o
  -7  13   3        8.95        2.86      2.39 o
  -6  13   3        1.69        3.00      1.91 o
  -5  13   3      136.17      126.07      4.47 o
  -4  13   3     1783.77     1796.50     18.91 o
  -3  13   3       36.04       32.94      1.67 o
  -2  13   3      213.91      237.10      4.17 o
  -1  13   3       29.70       35.04      2.50 o
   0  13   3      404.22      427.49      6.91 o
   1  13   3      159.31      163.59      4.33 o
   2  13   3        7.43        6.03      2.28 o
   3  13   3       61.14       67.86      2.82 o
   4  13   3       54.97       48.61      2.52 o
   5  13   3       20.96       22.59      3.79 o
   6  13   3        3.12        1.58      3.12 o
   7  13   3        7.79        8.76      3.37 o
  -8  14   3        7.25        4.39      2.62 o
  -7  14   3      108.92       95.16      4.30 o
  -6  14   3       25.80       23.46      2.64 o
  -5  14   3      640.39      642.39     11.79 o
  -4  14   3      459.01      453.33      6.87 o
  -3  14   3       28.82       28.96      1.60 o
  -2  14   3       30.48       30.18      1.81 o
  -1  14   3      380.70      338.68      5.50 o
   0  14   3        7.35        4.49      1.66 o
   1  14   3        0.12       -0.77      1.70 o
   2  14   3      695.49      701.51     12.36 o
   3  14   3      416.46      450.03      7.68 o
   4  14   3       10.92       11.91      2.77 o
   5  14   3       89.54       84.41      4.50 o
   6  14   3        0.06       -1.15      2.95 o
  -7  15   3       75.34       80.13      4.07 o
  -6  15   3      107.27       96.82      4.87 o
  -5  15   3        3.37        7.16      2.41 o
  -4  15   3        0.04        0.66      1.29 o
  -3  15   3       25.52       25.11      1.60 o
  -2  15   3       20.04       18.26      1.67 o
  -1  15   3       13.67       12.48      1.87 o
   0  15   3      153.97      160.05      4.02 o
   1  15   3       10.65        4.66      2.11 o
   2  15   3       10.17        8.92      2.60 o
   3  15   3      137.13      144.81      5.17 o
   4  15   3        4.88        5.64      2.38 o
   5  15   3       64.33       56.84      4.13 o
   6  15   3       19.97       13.86      3.84 o
  -7  16   3        6.02        5.85      2.47 o
  -6  16   3       55.73       51.23      3.46 o
  -5  16   3      220.95      198.06      6.44 o
  -4  16   3      118.17      112.51      3.37 o
  -3  16   3        0.33       -1.03      1.19 o
  -2  16   3        1.17        0.73      1.32 o
  -1  16   3        2.50        1.16      1.30 o
   0  16   3      294.39      291.87      6.40 o
   1  16   3      198.20      191.81      5.17 o
   2  16   3      499.49      509.07     13.68 o
   3  16   3       35.81       33.34      3.40 o
   4  16   3        3.10        0.49      2.71 o
   5  16   3        1.60        5.49      3.28 o
   6  16   3       21.05       20.02      6.75 o
  -7  17   3        9.62       13.80      2.86 o
  -6  17   3        0.11        3.41      2.23 o
  -5  17   3       12.98       10.75      2.53 o
  -4  17   3      212.20      214.25      4.85 o
  -3  17   3      299.28      304.10      7.52 o
  -2  17   3      294.54      297.70      5.27 o
  -1  17   3       55.01       58.38      2.26 o
   0  17   3      317.15      296.31      6.63 o
   1  17   3      179.53      173.28      4.96 o
   2  17   3     1377.76     1406.11     21.96 o
   3  17   3      229.37      224.50      6.77 o
   4  17   3       80.13       83.88      4.65 o
   5  17   3       11.05       14.29      4.23 o
   6  17   3       27.67       36.19      4.84 o
  -7  18   3        2.07        1.31      2.98 o
  -6  18   3        0.67       -1.56      2.30 o
  -5  18   3        0.11        1.55      2.29 o
  -4  18   3        0.59        0.33      1.88 o
  -3  18   3      567.87      550.43      7.58 o
  -2  18   3       19.23       19.39      1.94 o
  -1  18   3      297.45      301.86      5.21 o
   0  18   3       32.69       39.17      3.03 o
   1  18   3      336.95      339.13      7.31 o
   2  18   3      183.26      196.49      6.51 o
   3  18   3       47.08       43.78      3.71 o
   4  18   3        1.44        4.08      2.95 o
   5  18   3        2.30        4.86      5.83 o
  -6  19   3        0.01        1.75      2.67 o
  -5  19   3        1.01        1.98      2.26 o
  -4  19   3       17.61       22.35      2.54 o
  -3  19   3      157.16      171.93      4.18 o
  -2  19   3      205.27      232.63      4.88 o
  -1  19   3       68.65       82.16      3.38 o
   0  19   3      348.22      348.06      7.57 o
   1  19   3      196.99      215.71      5.78 o
   2  19   3       54.88       59.31      4.20 o
   3  19   3       73.18       72.39      5.37 o
   4  19   3        1.77        1.34      3.52 o
   5  19   3        2.13        2.21      4.38 o
  -6  20   3        3.73        5.62      3.45 o
  -5  20   3       10.45       13.32      5.00 o
  -4  20   3       97.45       98.80      4.64 o
  -3  20   3      298.92      311.43      6.33 o
  -2  20   3      132.78      130.55      4.34 o
  -1  20   3        5.14        9.62      2.35 o
   0  20   3       47.11       39.57      3.01 o
   1  20   3       66.44       60.88      3.78 o
   2  20   3      105.25      108.93      6.65 o
   3  20   3       14.19       17.68      3.90 o
   4  20   3        3.16        0.10      4.05 o
   5  20   3        1.12        4.66      4.03 o
  -6  21   3       13.54       19.01      4.16 o
  -5  21   3       29.49       30.09      4.55 o
  -4  21   3      255.52      275.43      7.57 o
  -3  21   3       12.37        8.74      2.25 o
  -2  21   3       57.48       58.03      3.05 o
  -1  21   3       38.28       36.86      3.02 o
   0  21   3       93.51       80.73      3.57 o
   1  21   3       99.83      113.67      4.45 o
   2  21   3       48.31       50.52      4.31 o
   3  21   3       22.29       26.19      5.16 o
   4  21   3        6.98       11.25      4.33 o
  -5  22   3        0.00       -2.02      3.51 o
  -4  22   3      102.76      109.46      6.52 o
  -3  22   3        2.24        1.96      2.17 o
  -2  22   3      144.20      146.86      4.38 o
  -1  22   3       14.93       11.02      3.90 o
   0  22   3        0.02       -0.25      2.34 o
   1  22   3      203.56      214.59      7.90 o
   2  22   3        2.05       -0.05      3.27 o
   3  22   3        1.77        2.74      3.24 o
   4  22   3       34.35       41.50      6.05 o
  -5  23   3        2.86       -2.06      3.68 o
  -4  23   3       95.57      103.21      6.42 o
  -3  23   3       13.83       10.50      2.94 o
  -2  23   3       38.53       30.88      2.81 o
  -1  23   3       24.39       21.11      2.95 o
   0  23   3        5.33        4.78      2.58 o
   1  23   3        5.94        7.96      3.46 o
   2  23   3       18.23       21.42      3.95 o
   3  23   3      209.34      237.59      9.37 o
  -4  24   3       14.08       19.43      4.53 o
  -3  24   3       25.48       30.27      3.92 o
  -2  24   3        0.38       -2.43      2.54 o
  -1  24   3        0.16       -1.32      2.54 o
   0  24   3        4.31        1.72      2.81 o
   1  24   3        5.19        1.82      3.40 o
   2  24   3       39.95       46.48      4.68 o
   3  24   3       10.97       14.87      4.19 o
  -3  25   3        2.14        4.13      3.37 o
  -2  25   3        4.82       -2.04      2.70 o
  -1  25   3        6.90        7.37      3.10 o
   0  25   3       44.58       45.93      4.51 o
   1  25   3        1.68       -1.88      3.73 o
   2  25   3        2.57        0.40      3.65 o
  -2  26   3        0.30        4.82      2.94 o
  -1  26   3        0.31       -1.44      3.11 o
   0  26   3       10.86       16.27      4.43 o
   1  26   3       24.75       40.12      4.79 o
  -8   0   4      327.56      298.30     12.95 o
  -6   0   4       57.26       69.41      4.45 o
  -4   0   4        2.06        1.04      0.99 o
  -2   0   4        0.75        1.78      1.24 o
   0   0   4      267.60      268.48      6.71 o
   2   0   4      106.76      109.82      3.79 o
   4   0   4       11.99        5.35      2.13 o
   6   0   4      104.93       97.99     10.61 o
  -9   1   4        3.19        7.40      4.61 o
  -8   1   4       11.23       12.22      3.26 o
  -7   1   4       88.45       90.04      2.57 o
  -6   1   4        4.85        2.94      0.78 o
  -5   1   4      326.54      343.56      4.53 o
  -4   1   4      247.63      243.60      4.54 o
  -3   1   4      176.19      155.80      2.20 o
  -2   1   4      534.84      547.36      6.16 o
  -1   1   4     1581.07     1584.15     17.25 o
   0   1   4       67.71       63.90      2.18 o
   1   1   4      621.26      609.87      9.10 o
   2   1   4       97.06       97.31      2.50 o
   3   1   4      698.39      730.85      9.49 o
   4   1   4        0.01       -1.14      1.14 o
   5   1   4      873.85      872.23     14.33 o
   6   1   4       11.24        5.68      2.91 o
   7   1   4       35.76       38.57      3.16 o
  -9   2   4        0.60        2.09      3.11 o
  -8   2   4       65.24       76.33      3.26 o
  -7   2   4      119.23      115.22      2.93 o
  -6   2   4       75.52       82.57      2.07 o
  -5   2   4        2.62        4.26      0.83 o
  -4   2   4      150.29      166.57      2.92 o
  -3   2   4       38.67       45.35      1.14 o
  -2   2   4     1110.07     1127.54     11.76 o
  -1   2   4       56.79       61.27      2.02 o
   0   2   4      343.91      362.91      5.52 o
   1   2   4        0.06       -0.85      1.17 o
   2   2   4        4.14        2.82      1.02 o
   3   2   4        2.28        0.91      1.19 o
   4   2   4        2.98        3.02      1.27 o
   5   2   4      221.04      216.77      6.20 o
   6   2   4       74.30       75.50      3.67 o
   7   2   4        9.14       13.33      2.51 o
  -9   3   4        5.18       11.04      4.90 o
  -8   3   4       86.04       79.86      5.53 o
  -7   3   4       53.38       49.30      2.20 o
  -6   3   4        7.71       12.45      0.98 o
  -5   3   4       54.23       58.02      1.68 o
  -4   3   4      201.62      233.37      3.22 o
  -3   3   4       19.38       23.56      1.00 o
  -2   3   4       47.84       47.27      1.42 o
  -1   3   4     2297.56     2205.80     23.49 o
   0   3   4        0.42       -0.03      1.17 o
   1   3   4      596.17      608.57      8.09 o
   2   3   4      196.87      199.80      3.86 o
   3   3   4      278.54      313.30      5.13 o
   4   3   4      113.57      106.74      3.89 o
   5   3   4      778.76      756.69     12.87 o
   6   3   4        1.02        0.83      1.88 o
   7   3   4        3.31        3.03      2.12 o
  -9   4   4       39.94       51.51      3.13 o
  -8   4   4        6.47        7.53      1.70 o
  -7   4   4       11.82        8.61      1.48 o
  -6   4   4       36.68       37.84      1.56 o
  -5   4   4       71.49       78.69      1.97 o
  -4   4   4      835.17      897.71      9.96 o
  -3   4   4      375.62      393.28      4.51 o
  -2   4   4      546.07      541.56      6.06 o
  -1   4   4     2245.88     2322.24     24.25 o
   0   4   4       31.44       33.93      1.88 o
   1   4   4      738.43      778.61      9.95 o
   2   4   4     1625.60     1782.35     20.93 o
   3   4   4      112.01      124.09      3.97 o
   4   4   4        0.10        2.39      1.33 o
   5   4   4      141.09      170.44      5.11 o
   6   4   4       15.95       18.35      2.55 o
   7   4   4        0.77        3.68      2.16 o
  -9   5   4        6.31       12.67      3.19 o
  -8   5   4        2.96       -0.05      1.33 o
  -7   5   4      774.83      763.91     11.24 o
  -6   5   4        0.95        2.44      1.13 o
  -5   5   4       35.57       41.83      1.54 o
  -4   5   4      121.16      139.47      2.25 o
  -3   5   4      243.54      218.20      3.04 o
  -2   5   4     1645.17     1659.45     15.95 o
  -1   5   4     5728.67     5684.83     57.18 o
   0   5   4        5.81       12.58      1.38 o
   1   5   4     1366.69     1328.86     17.85 o
   2   5   4      236.57      265.30      4.56 o
   3   5   4       33.74       36.07      2.01 o
   4   5   4       20.47       16.47      1.65 o
   5   5   4        3.52        5.29      3.02 o
   6   5   4       40.21       39.01      3.05 o
   7   5   4        2.69        4.13      2.31 o
  -9   6   4        0.09        0.90      2.45 o
  -8   6   4        8.44        9.01      1.58 o
  -7   6   4       99.61      104.06      3.29 o
  -6   6   4      156.63      162.60      3.90 o
  -5   6   4        0.01        0.73      0.92 o
  -4   6   4      610.48      617.96      8.51 o
  -3   6   4        0.08        0.43      0.86 o
  -2   6   4      425.73      464.56      5.67 o
  -1   6   4      610.06      608.37      6.94 o
   0   6   4      690.76      787.18     10.66 o
   1   6   4      667.96      657.65      9.95 o
   2   6   4     2525.15     2603.95     29.75 o
   3   6   4        1.58        1.74      1.14 o
   4   6   4        2.36       -0.21      1.73 o
   5   6   4       10.71        7.69      2.06 o
   6   6   4      124.34      132.99      4.89 o
   7   6   4        0.04        0.83      2.13 o
  -9   7   4        6.75        4.29      1.76 o
  -8   7   4       92.45       86.91      3.95 o
  -7   7   4        5.43        5.58      1.51 o
  -6   7   4       86.61       89.83      3.04 o
  -5   7   4      111.81      103.47      2.47 o
  -4   7   4      250.74      256.74      4.20 o
  -3   7   4      289.51      333.20      4.14 o
  -2   7   4      774.95      801.51      8.68 o
  -1   7   4     1698.40     1725.79     17.27 o
   0   7   4      104.45      103.36      2.93 o
   1   7   4        0.10        1.17      1.28 o
   2   7   4      160.09      152.34      5.77 o
   3   7   4       14.16       16.58      1.61 o
   4   7   4       54.48       57.39      2.42 o
   5   7   4       87.23       80.47      5.40 o
   6   7   4       97.62       94.52      4.24 o
   7   7   4       16.27       22.95      2.97 o
  -8   8   4        5.30       11.21      2.79 o
  -7   8   4        9.63       10.12      2.67 o
  -6   8   4       41.13       43.53      2.35 o
  -5   8   4      110.98      116.01      3.09 o
  -4   8   4      275.40      295.16      4.24 o
  -3   8   4       53.45       55.14      1.65 o
  -2   8   4        5.67       14.15      1.15 o
  -1   8   4       99.47      112.03      2.32 o
   0   8   4      555.94      647.29      8.46 o
   1   8   4       24.72       22.97      1.85 o
   2   8   4      129.17      149.77      4.94 o
   3   8   4       18.03       20.36      1.98 o
   4   8   4       21.97       28.31      2.20 o
   5   8   4      126.43      131.93      4.60 o
   6   8   4        0.38        1.10      3.70 o
   7   8   4        0.00        0.02      2.80 o
  -8   9   4        7.07       10.21      2.21 o
  -7   9   4       97.00      103.34      3.58 o
  -6   9   4       56.34       62.40      2.74 o
  -5   9   4       26.66       30.06      2.41 o
  -4   9   4      265.72      280.43      3.85 o
  -3   9   4      335.67      344.18      4.52 o
  -2   9   4       80.60       84.02      2.16 o
  -1   9   4      131.70      128.02      3.27 o
   0   9   4     1448.96     1413.71     16.42 o
   1   9   4        0.05        1.00      1.34 o
   2   9   4      125.10      137.08      3.88 o
   3   9   4      147.91      155.95      4.06 o
   4   9   4       14.27       15.82      1.95 o
   5   9   4       96.55       87.80      7.45 o
   6   9   4      179.49      184.62      7.10 o
   7   9   4        8.58        3.92      2.99 o
  -8  10   4       85.68       94.87      3.85 o
  -7  10   4        4.80        5.85      1.81 o
  -6  10   4       53.13       54.34      2.71 o
  -5  10   4      173.41      165.49      3.95 o
  -4  10   4      366.72      351.41      5.12 o
  -3  10   4      482.69      506.38      6.00 o
  -2  10   4      356.32      387.40      5.12 o
  -1  10   4      205.79      206.23      3.56 o
   0  10   4      252.01      296.30      5.21 o
   1  10   4        6.82        7.19      1.73 o
   2  10   4      240.43      240.63      5.38 o
   3  10   4       32.54       39.37      2.87 o
   4  10   4      369.44      391.57      6.29 o
   5  10   4       18.96       29.58      3.64 o
   6  10   4      111.94      108.79      5.75 o
   7  10   4       11.58       10.14      3.47 o
  -8  11   4       32.43       33.39      2.72 o
  -7  11   4       67.31       66.08      4.72 o
  -6  11   4       32.29       39.16      2.55 o
  -5  11   4      375.98      398.43      6.71 o
  -4  11   4       18.08       17.63      1.44 o
  -3  11   4       36.37       41.57      1.75 o
  -2  11   4      174.18      163.83      4.34 o
  -1  11   4      313.43      318.58      4.76 o
   0  11   4      663.20      633.76      9.02 o
   1  11   4       61.91       65.16      2.40 o
   2  11   4       59.85       62.03      2.90 o
   3  11   4        5.84       11.03      1.82 o
   4  11   4      201.85      211.00      4.84 o
   5  11   4       59.77       51.23      4.34 o
   6  11   4      117.96      119.56     10.02 o
  -8  12   4       17.45       15.83      2.84 o
  -7  12   4      118.94      114.94      4.66 o
  -6  12   4       16.88       15.32      2.15 o
  -5  12   4        2.45        1.81      1.69 o
  -4  12   4      316.02      340.24      5.00 o
  -3  12   4       42.90       43.74      1.86 o
  -2  12   4      954.98     1014.02     11.65 o
  -1  12   4        6.67        7.63      1.42 o
   0  12   4      590.10      592.46      7.65 o
   1  12   4       24.29       22.59      2.46 o
   2  12   4     1526.98     1509.35     20.82 o
   3  12   4       16.44       19.99      1.69 o
   4  12   4      367.13      396.80      7.82 o
   5  12   4       24.15       13.38      3.57 o
   6  12   4        7.55       11.64      3.51 o
  -8  13   4        1.51        1.87      2.06 o
  -7  13   4      220.90      207.06      7.37 o
  -6  13   4        0.09       -1.45      1.84 o
  -5  13   4       16.20       16.91      2.13 o
  -4  13   4       15.26       14.27      1.50 o
  -3  13   4       32.47       37.14      1.82 o
  -2  13   4        6.42        6.75      1.41 o
  -1  13   4       43.14       44.38      2.24 o
   0  13   4      198.83      199.44      4.19 o
   1  13   4        0.01       -0.42      1.97 o
   2  13   4       77.83       77.50      3.94 o
   3  13   4      256.81      264.06      5.69 o
   4  13   4       70.36       83.68      3.94 o
   5  13   4      276.50      274.65      8.97 o
   6  13   4       15.63       12.67      3.73 o
  -8  14   4        1.58        0.74      3.38 o
  -7  14   4        2.79        1.91      2.08 o
  -6  14   4       40.08       37.65      3.07 o
  -5  14   4     1157.12     1127.86     20.76 o
  -4  14   4      198.10      197.37      4.01 o
  -3  14   4      100.30       97.23      2.67 o
  -2  14   4        0.04       -1.32      1.32 o
  -1  14   4      124.63      127.37      3.70 o
   0  14   4      173.96      179.22      4.51 o
   1  14   4        3.53        2.57      1.95 o
   2  14   4     2261.67     2279.61     29.38 o
   3  14   4        7.38        6.17      1.61 o
   4  14   4      621.18      621.21     15.54 o
   5  14   4        1.49        2.15      3.12 o
   6  14   4       14.67       14.20      3.89 o
  -7  15   4        1.25        0.97      2.21 o
  -6  15   4       84.51       78.47      4.10 o
  -5  15   4     1172.00     1133.25     17.33 o
  -4  15   4      100.71      104.82      3.65 o
  -3  15   4       53.55       49.17      2.08 o
  -2  15   4      287.27      301.18      5.22 o
  -1  15   4       81.19       82.94      2.89 o
   0  15   4      177.56      178.97      3.92 o
   1  15   4       15.39       20.51      1.77 o
   2  15   4      332.48      336.32      7.39 o
   3  15   4      597.24      626.55     10.84 o
   4  15   4        0.34       -1.03      2.82 o
   5  15   4        0.00       -1.17      3.13 o
   6  15   4       17.54       17.24      4.14 o
  -7  16   4       21.18       22.49      2.94 o
  -6  16   4       75.95       76.57      4.11 o
  -5  16   4      173.79      157.08      7.95 o
  -4  16   4        2.41        4.72      1.61 o
  -3  16   4      712.66      707.06      8.67 o
  -2  16   4       28.04       26.22      1.96 o
  -1  16   4        0.34        0.12      1.59 o
   0  16   4      566.77      585.02      8.87 o
   1  16   4      138.25      148.55      3.89 o
   2  16   4      132.81      135.80      4.83 o
   3  16   4       10.92        5.95      2.52 o
   4  16   4        0.72        4.94      3.03 o
   5  16   4        0.91        3.55      3.66 o
  -7  17   4        1.40       -1.01      2.29 o
  -6  17   4       14.70       15.49      4.20 o
  -5  17   4       83.25       85.88      4.17 o
  -4  17   4      214.68      232.64      5.95 o
  -3  17   4     1164.86     1207.32     13.35 o
  -2  17   4       14.37       16.44      1.75 o
  -1  17   4      101.09      100.72      3.66 o
   0  17   4      199.29      205.17      4.80 o
   1  17   4     1158.14     1223.09     15.98 o
   2  17   4      142.54      140.20      5.58 o
   3  17   4      144.31      151.37      6.12 o
   4  17   4        8.32        5.22      3.83 o
   5  17   4        6.56        6.10      3.94 o
  -6  18   4        0.22        1.37      2.30 o
  -5  18   4       12.49       11.32      2.61 o
  -4  18   4      106.20      105.76      3.98 o
  -3  18   4       88.55       94.45      4.38 o
  -2  18   4      107.98      107.07      3.14 o
  -1  18   4      750.05      752.08     11.15 o
   0  18   4      570.60      576.30      9.13 o
   1  18   4       41.34       43.49      2.75 o
   2  18   4       15.38       13.99      3.35 o
   3  18   4      145.62      159.21      5.52 o
   4  18   4        6.63        5.53      3.28 o
   5  18   4       16.50       20.27      4.53 o
  -6  19   4        0.08        0.40      2.29 o
  -5  19   4       24.77       23.57      3.03 o
  -4  19   4      212.59      205.52      6.15 o
  -3  19   4        0.02        1.30      1.86 o
  -2  19   4      190.31      195.12      5.96 o
  -1  19   4       65.26       64.90      3.20 o
   0  19   4        5.64        6.19      2.15 o
   1  19   4      283.27      293.92      7.60 o
   2  19   4       30.52       36.08      4.05 o
   3  19   4       65.48       66.02      4.63 o
   4  19   4       64.14       72.54      5.08 o
  -6  20   4        2.94        5.28      2.60 o
  -5  20   4      136.48      128.00      5.12 o
  -4  20   4       15.55       15.56      2.78 o
  -3  20   4      307.89      302.62      6.10 o
  -2  20   4       48.93       60.81      3.74 o
  -1  20   4     1027.79     1022.35     14.39 o
   0  20   4       10.43       12.72      2.36 o
   1  20   4      140.57      135.84      5.54 o
   2  20   4       63.37       73.41      4.76 o
   3  20   4        9.22        9.59      3.49 o
   4  20   4        0.27        2.57      3.42 o
  -5  21   4        0.02        0.33      2.38 o
  -4  21   4       10.18       11.10      2.78 o
  -3  21   4        1.90        0.70      1.89 o
  -2  21   4       57.44       71.93      3.38 o
  -1  21   4       23.13       19.43      2.77 o
   0  21   4       29.68       29.59      2.89 o
   1  21   4       45.99       33.88      4.53 o
   2  21   4       43.54       54.08      6.73 o
   3  21   4        6.64        2.47      3.43 o
   4  21   4        3.21        8.22      3.94 o
  -5  22   4       22.54       19.19      3.97 o
  -4  22   4        2.01        1.59      2.45 o
  -3  22   4        4.40        5.48      2.42 o
  -2  22   4      145.47      145.17      5.62 o
  -1  22   4        0.11        1.95      2.44 o
   0  22   4        0.13        2.02      2.91 o
   1  22   4        5.42        5.66      3.70 o
   2  22   4      117.09      135.38      6.16 o
   3  22   4       10.95        2.51      4.01 o
  -4  23   4       11.99        9.13      3.85 o
  -3  23   4       56.91       57.44      3.59 o
  -2  23   4       22.06       22.30      3.04 o
  -1  23   4        0.91        1.36      2.53 o
   0  23   4       17.36       15.81      3.76 o
   1  23   4      208.11      214.42      7.57 o
   2  23   4       15.58       20.92      4.19 o
   3  23   4       30.05       28.64      5.25 o
  -4  24   4        1.16        0.39      3.61 o
  -3  24   4       15.32       14.04      3.33 o
  -2  24   4       24.02       21.09      4.16 o
  -1  24   4       12.41       16.57      3.48 o
   0  24   4       42.35       39.17      4.56 o
   1  24   4        9.89        7.96      3.84 o
   2  24   4        4.16        5.98      3.92 o
  -3  25   4       18.29       18.02      3.57 o
  -2  25   4        0.04       -1.94      2.72 o
  -1  25   4        1.01        2.51      3.63 o
   0  25   4       18.67       16.52      4.25 o
   1  25   4       18.18       15.15      4.16 o
  -9   0   5       11.42       24.57      5.85 o
  -7   0   5        9.55       16.12      2.31 o
  -5   0   5       96.80       98.90      3.47 o
  -3   0   5        3.93        3.34      1.36 o
  -1   0   5     8046.34     7688.07    110.90 o
   1   0   5      709.46      693.92     14.27 o
   3   0   5      469.00      483.17     10.19 o
   5   0   5      798.39      822.26     19.95 o
   7   0   5       28.20       19.11      4.02 o
  -9   1   5        0.12        3.90      3.51 o
  -8   1   5       19.88       22.61      1.82 o
  -7   1   5        9.07       10.50      1.53 o
  -6   1   5      104.96      107.64      3.10 o
  -5   1   5       30.39       34.49      2.33 o
  -4   1   5      186.36      177.47      4.35 o
  -3   1   5       77.73       74.12      2.81 o
  -2   1   5       54.05       49.17      1.72 o
  -1   1   5      798.98      752.41      9.41 o
   0   1   5        1.55        2.49      1.38 o
   1   1   5      343.65      354.82      6.23 o
   2   1   5      168.72      162.38      3.45 o
   3   1   5       38.25       39.20      2.07 o
   4   1   5       39.70       38.37      2.18 o
   5   1   5      106.38      107.34      7.97 o
   6   1   5        1.57        0.80      1.97 o
   7   1   5        7.29        3.40      2.24 o
  -9   2   5        0.42        5.23      3.98 o
  -8   2   5        0.01        2.72      1.73 o
  -7   2   5       54.40       51.32      2.30 o
  -6   2   5       66.99       72.61      2.68 o
  -5   2   5      171.33      167.83      3.15 o
  -4   2   5      357.26      365.79      6.23 o
  -3   2   5      297.67      304.16      4.41 o
  -2   2   5      618.31      627.76      7.59 o
  -1   2   5     2646.27     2670.93     28.53 o
   0   2   5      827.66      811.14     10.62 o
   1   2   5       30.75       24.48      3.30 o
   2   2   5     1106.66     1148.47     14.54 o
   3   2   5      104.32      111.26      3.12 o
   4   2   5      140.61      144.53      3.72 o
   5   2   5      415.97      408.65      8.62 o
   6   2   5       30.95       24.22      4.42 o
   7   2   5        8.21        6.26      2.44 o
  -9   3   5        4.97        9.65      2.01 o
  -8   3   5      137.86      146.68      3.94 o
  -7   3   5       18.20       22.99      1.86 o
  -6   3   5        0.02        2.39      1.31 o
  -5   3   5      259.79      271.91      4.18 o
  -4   3   5        4.44        3.56      0.83 o
  -3   3   5      813.32      798.46      9.56 o
  -2   3   5      252.46      258.65      4.63 o
  -1   3   5      271.02      302.31      6.55 o
   0   3   5       53.22       60.47      2.37 o
   1   3   5      838.36      870.78     11.35 o
   2   3   5       84.44       92.93      2.78 o
   3   3   5      102.44       97.55      2.93 o
   4   3   5       90.09       91.93      3.95 o
   5   3   5        0.63        1.49      1.95 o
   6   3   5       10.82        9.42      3.13 o
   7   3   5       12.11       13.14      2.64 o
  -9   4   5        8.11       11.84      2.16 o
  -8   4   5      296.16      320.51      7.80 o
  -7   4   5        0.00       -1.30      1.30 o
  -6   4   5       34.37       31.07      2.12 o
  -5   4   5      360.00      385.12      6.14 o
  -4   4   5      267.12      272.25      5.35 o
  -3   4   5       80.97       80.15      2.10 o
  -2   4   5      505.83      523.97      7.18 o
  -1   4   5     2578.05     2502.30     28.29 o
   0   4   5      361.56      366.36      5.93 o
   1   4   5        2.64        4.38      1.53 o
   2   4   5      235.67      258.43      5.64 o
   3   4   5       60.25       60.49      2.34 o
   4   4   5        3.93        0.50      2.04 o
   5   4   5       77.18       67.72      4.07 o
   6   4   5        0.99       -1.84      1.84 o
   7   4   5       74.29       78.41      4.20 o
  -9   5   5        6.77       14.08      4.90 o
  -8   5   5       12.74       13.90      2.78 o
  -7   5   5       41.06       42.99      2.40 o
  -6   5   5       75.86       80.21      3.16 o
  -5   5   5       62.61       64.90      2.37 o
  -4   5   5      208.06      212.74      4.07 o
  -3   5   5       45.44       41.11      1.82 o
  -2   5   5      343.16      369.90      5.23 o
  -1   5   5        7.75        6.33      2.47 o
   0   5   5      139.87      146.42      3.10 o
   1   5   5       50.97       41.15      2.54 o
   2   5   5        0.04       -0.80      1.37 o
   3   5   5       67.06       69.91      2.55 o
   4   5   5       30.16       27.69      2.20 o
   5   5   5       21.52       24.93      2.71 o
   6   5   5       11.63       10.26      2.38 o
  -8   6   5      189.39      180.43      4.64 o
  -7   6   5      113.60      130.27      3.90 o
  -6   6   5        3.53        3.20      1.53 o
  -5   6   5      192.54      205.82      4.43 o
  -4   6   5       60.05       61.28      3.27 o
  -3   6   5       10.22        8.90      1.16 o
  -2   6   5      221.39      203.00      3.47 o
  -1   6   5      639.37      634.12      8.18 o
   0   6   5      166.64      188.31      4.31 o
   1   6   5       74.99       83.03      3.21 o
   2   6   5       82.73       86.93      3.45 o
   3   6   5      163.15      164.60      3.60 o
   4   6   5       36.66       38.85      2.27 o
   5   6   5      267.94      270.02      6.76 o
   6   6   5       22.09       18.47      5.04 o
  -8   7   5       44.02       46.57      3.28 o
  -7   7   5       32.29       30.24      2.29 o
  -6   7   5        4.78        4.48      1.58 o
  -5   7   5       49.58       50.65      2.51 o
  -4   7   5      108.79      122.66      3.57 o
  -3   7   5      493.89      470.69      5.55 o
  -2   7   5     2054.56     2119.21     21.13 o
  -1   7   5      348.58      348.63      5.38 o
   0   7   5       54.32       64.66      2.71 o
   1   7   5       85.14       89.37      3.62 o
   2   7   5        4.31        0.51      1.89 o
   3   7   5       16.05       15.33      1.52 o
   4   7   5      195.00      203.28      5.73 o
   5   7   5        9.52       12.31      2.40 o
   6   7   5        1.31        8.73      3.70 o
  -8   8   5       71.74       73.26      5.24 o
  -7   8   5        0.09        2.03      1.66 o
  -6   8   5        9.70        8.17      1.81 o
  -5   8   5        0.00       -0.53      1.46 o
  -4   8   5      219.00      221.67      4.10 o
  -3   8   5        1.19        2.91      1.06 o
  -2   8   5     1030.69     1006.92     11.53 o
  -1   8   5     1125.35     1115.75     13.65 o
   0   8   5       81.61       85.95      3.07 o
   1   8   5      437.67      438.50      7.92 o
   2   8   5       62.85       67.96      4.39 o
   3   8   5        3.99        2.44      1.68 o
   4   8   5       10.02        8.92      2.07 o
   5   8   5        0.25       -0.66      2.89 o
   6   8   5       58.48       67.38      7.29 o
  -8   9   5       40.06       38.46      2.65 o
  -7   9   5       11.57        7.09      2.07 o
  -6   9   5        1.85        1.63      1.65 o
  -5   9   5      121.75      123.92      3.62 o
  -4   9   5      120.40      122.47      2.88 o
  -3   9   5      199.04      195.97      3.75 o
  -2   9   5       91.25       85.60      2.93 o
  -1   9   5      503.89      459.48      6.89 o
   0   9   5      146.58      164.30      3.74 o
   1   9   5       55.55       61.07      3.17 o
   2   9   5        3.38        8.07      2.05 o
   3   9   5       10.82       14.21      2.23 o
   4   9   5       25.06       26.06      4.68 o
   5   9   5        3.74       -2.80      2.80 o
   6   9   5      135.07      133.16      6.49 o
  -8  10   5        6.69        3.47      2.06 o
  -7  10   5        6.47        7.38      1.96 o
  -6  10   5        1.10        0.12      1.65 o
  -5  10   5       34.01       33.62      2.43 o
  -4  10   5        2.20        3.09      1.35 o
  -3  10   5        3.49        4.84      1.31 o
  -2  10   5        6.26        6.07      1.42 o
  -1  10   5       10.64        9.38      1.33 o
   0  10   5      393.42      398.60      6.32 o
   1  10   5       25.34       32.70      2.39 o
   2  10   5       37.39       39.97      2.68 o
   3  10   5       15.45       23.04      2.37 o
   4  10   5      145.17      161.41      5.10 o
   5  10   5      287.96      275.18     11.15 o
   6  10   5       30.31       22.48      4.02 o
  -8  11   5       14.28        9.99      2.68 o
  -7  11   5       38.96       39.20      2.77 o
  -6  11   5      113.62      100.12      3.72 o
  -5  11   5       85.25       92.50      3.53 o
  -4  11   5      514.84      514.41      6.99 o
  -3  11   5        1.26        0.61      1.29 o
  -2  11   5      149.55      162.09      3.61 o
  -1  11   5       16.47       23.10      2.17 o
   0  11   5       33.15       35.65      2.05 o
   1  11   5      137.42      134.85      4.05 o
   2  11   5      199.76      211.36      6.15 o
   3  11   5       58.97       65.10      4.05 o
   4  11   5      348.82      372.49      7.86 o
   5  11   5        0.43       -0.50      3.06 o
   6  11   5        0.02       -0.32      3.16 o
  -8  12   5        0.00       -0.29      2.09 o
  -7  12   5       96.46       98.33      3.92 o
  -6  12   5       28.26       32.56      2.73 o
  -5  12   5      181.48      168.81      5.08 o
  -4  12   5       17.43       24.46      1.93 o
  -3  12   5        8.38       10.36      1.48 o
  -2  12   5       52.50       53.23      2.37 o
  -1  12   5       37.67       42.78      2.28 o
   0  12   5        4.47        3.14      1.73 o
   1  12   5      100.94      100.13      3.05 o
   2  12   5      205.92      205.07      5.43 o
   3  12   5        3.18        1.51      2.59 o
   4  12   5      197.22      201.66      6.67 o
   5  12   5       18.11       21.33      3.96 o
   6  12   5        0.16        0.10      3.17 o
  -8  13   5       55.62       57.85      5.88 o
  -7  13   5        2.01        3.74      2.17 o
  -6  13   5       75.44       79.41      3.86 o
  -5  13   5      125.46      118.70      4.93 o
  -4  13   5      318.73      316.63      6.00 o
  -3  13   5        0.82       -0.04      1.37 o
  -2  13   5      438.48      447.81      6.74 o
  -1  13   5      114.63      117.69      3.05 o
   0  13   5       20.64       23.21      3.52 o
   1  13   5       43.55       42.94      2.34 o
   2  13   5      186.76      201.77      6.89 o
   3  13   5        1.15        3.00      2.72 o
   4  13   5        9.71        9.17      3.06 o
   5  13   5        0.00       -0.69      3.37 o
  -7  14   5        0.03       -1.29      2.16 o
  -6  14   5      112.77      115.77      4.61 o
  -5  14   5      110.50      109.34      6.04 o
  -4  14   5        0.34       -0.40      1.59 o
  -3  14   5       65.65       59.69      2.40 o
  -2  14   5       20.58       18.00      2.07 o
  -1  14   5      104.12      116.26      4.01 o
   0  14   5      745.46      744.49     10.75 o
   1  14   5       58.88       67.42      3.68 o
   2  14   5      909.86      931.57     13.91 o
   3  14   5      183.34      203.91      6.76 o
   4  14   5        0.08       -0.28      2.83 o
   5  14   5        0.00       -3.20      3.20 o
  -7  15   5        7.96        4.68      3.08 o
  -6  15   5       99.71      101.65      4.44 o
  -5  15   5        0.00       -1.60      2.18 o
  -4  15   5       24.54       24.31      2.45 o
  -3  15   5      106.56      107.76      3.13 o
  -2  15   5       83.14       77.89      3.16 o
  -1  15   5       27.93       36.11      2.28 o
   0  15   5       29.64       28.03      2.87 o
   1  15   5      283.95      272.05      8.65 o
   2  15   5      179.26      163.56      6.03 o
   3  15   5       98.18       91.16      6.84 o
   4  15   5       40.53       35.85      4.67 o
   5  15   5        7.42       15.48      5.61 o
  -7  16   5        0.55        4.82      2.43 o
  -6  16   5        8.07        6.49      2.41 o
  -5  16   5      420.34      407.35      8.74 o
  -4  16   5      235.60      240.83      5.64 o
  -3  16   5      280.89      283.58      5.28 o
  -2  16   5       23.31       26.20      2.39 o
  -1  16   5       15.03       17.56      2.09 o
   0  16   5      240.49      237.27      6.21 o
   1  16   5      110.97      105.31      4.65 o
   2  16   5        1.94       -0.82      2.92 o
   3  16   5       85.08       83.85      4.85 o
   4  16   5       16.54        9.42      5.40 o
   5  16   5       15.51        8.52      4.09 o
  -7  17   5        4.84        3.71      2.95 o
  -6  17   5       26.19       18.58      2.97 o
  -5  17   5       11.44       17.34      2.88 o
  -4  17   5      183.82      191.77      6.57 o
  -3  17   5        0.02        0.65      1.79 o
  -2  17   5      452.52      446.15      7.79 o
  -1  17   5       63.92       71.75      3.17 o
   0  17   5       99.23       87.63      4.13 o
   1  17   5       10.75       13.64      3.03 o
   2  17   5      153.07      148.54      6.03 o
   3  17   5        0.93        5.12      3.55 o
   4  17   5      116.18      117.88      9.35 o
  -6  18   5        1.93        4.25      3.52 o
  -5  18   5        2.31        1.96      2.31 o
  -4  18   5      120.28      112.42      4.71 o
  -3  18   5        6.33       10.49      2.11 o
  -2  18   5       12.79       18.47      2.50 o
  -1  18   5        1.38        4.35      2.05 o
   0  18   5       15.57       16.04      3.01 o
   1  18   5      303.99      302.10      7.51 o
   2  18   5       64.17       66.60      4.82 o
   3  18   5        2.41       -0.22      3.24 o
   4  18   5        1.71       -3.81      3.81 o
  -6  19   5        9.37       12.42      2.81 o
  -5  19   5        0.06       -2.25      2.25 o
  -4  19   5        4.67       -2.06      2.28 o
  -3  19   5       34.82       32.36      2.67 o
  -2  19   5      377.80      402.01      9.55 o
  -1  19   5       20.19       22.40      2.48 o
   0  19   5      266.62      270.10      7.07 o
   1  19   5       62.64       61.60      4.04 o
   2  19   5       15.04       15.99      3.76 o
   3  19   5       21.01       30.65      4.13 o
   4  19   5       10.39        6.79      5.98 o
  -5  20   5       27.33       34.00      3.52 o
  -4  20   5       22.22       25.36      4.30 o
  -3  20   5       28.69       30.29      2.70 o
  -2  20   5       88.54       94.66      4.04 o
  -1  20   5       75.98       73.59      5.67 o
   0  20   5       12.41       11.13      3.73 o
   1  20   5      370.15      417.73     20.55 o
   2  20   5       21.28       18.45      3.82 o
   3  20   5        4.41        4.87      4.19 o
  -5  21   5        0.63       -1.10      2.47 o
  -4  21   5      115.56      132.84      5.30 o
  -3  21   5       48.81       54.69      3.90 o
  -2  21   5       61.22       52.12      3.42 o
  -1  21   5       31.89       34.02      3.66 o
   0  21   5       11.38       13.95      3.26 o
   1  21   5        8.28        9.92      3.74 o
   2  21   5       47.31       58.94      5.40 o
   3  21   5        7.51        6.97      4.28 o
  -4  22   5       48.99       44.75      5.60 o
  -3  22   5      183.48      190.66      8.44 o
  -2  22   5       12.21        6.78      3.03 o
  -1  22   5       40.31       44.61      4.59 o
   0  22   5        0.06        1.29      3.39 o
   1  22   5        4.72        2.91      3.61 o
   2  22   5       40.12       36.78      4.90 o
  -4  23   5       23.24       30.68      3.63 o
  -3  23   5        0.06       -0.24      2.46 o
  -2  23   5        7.85       11.48      3.25 o
  -1  23   5        6.74        6.11      3.07 o
   0  23   5       53.45       58.91      5.08 o
   1  23   5      136.54      148.33      6.72 o
   2  23   5        8.72        9.28      4.67 o
  -3  24   5        1.80        2.23      2.81 o
  -2  24   5        0.39        0.07      3.09 o
  -1  24   5        1.37        2.91      3.75 o
   0  24   5        2.38       -3.68      3.68 o
   1  24   5        0.46        5.43      4.11 o
  -8   0   6       20.07       18.95      2.89 o
  -6   0   6        0.16        0.81      2.18 o
  -4   0   6        4.28        1.98      1.76 o
  -2   0   6     5597.26     5678.06     80.24 o
   0   0   6      139.96      127.63      6.98 o
   2   0   6       45.86       35.33      3.96 o
   4   0   6        2.28       -2.15      2.15 o
   6   0   6       11.93       24.61      7.03 o
  -8   1   6       66.87       73.05      4.70 o
  -7   1   6        3.86        3.64      1.59 o
  -6   1   6        8.47        8.30      1.79 o
  -5   1   6       64.69       61.52      3.73 o
  -4   1   6        0.20        0.35      1.17 o
  -3   1   6      220.92      207.00      4.08 o
  -2   1   6      382.91      369.13      6.18 o
  -1   1   6      148.30      148.83      4.34 o
   0   1   6        6.43        8.67      2.59 o
   1   1   6      626.98      690.56     12.73 o
   2   1   6       83.90       93.32      2.98 o
   3   1   6       49.69       54.40      2.48 o
   4   1   6      101.39      110.57      3.52 o
   5   1   6       10.71       10.89      2.39 o
   6   1   6        9.10        9.28      2.42 o
  -8   2   6      123.84      130.14      4.53 o
  -7   2   6        0.00        1.03      1.47 o
  -6   2   6       11.48       14.18      1.91 o
  -5   2   6      165.65      163.45      4.39 o
  -4   2   6       32.53       40.01      1.86 o
  -3   2   6        1.15       -0.77      1.20 o
  -2   2   6     1830.72     1821.37     21.02 o
  -1   2   6        1.82       -0.28      1.89 o
   0   2   6      227.50      207.11      5.48 o
   1   2   6       93.67       88.73      3.86 o
   2   2   6       86.01       85.15      3.19 o
   3   2   6       14.77       13.49      1.81 o
   4   2   6       87.66       83.39      3.15 o
   5   2   6        0.20        5.64      2.83 o
   6   2   6        1.83        3.97      2.19 o
  -8   3   6       26.48       25.59      2.56 o
  -7   3   6       60.72       65.44      2.87 o
  -6   3   6       12.98       18.02      1.93 o
  -5   3   6       81.49       82.41      3.21 o
  -4   3   6       27.89       27.29      1.79 o
  -3   3   6        1.38        0.11      1.25 o
  -2   3   6     2208.43     2161.28     24.53 o
  -1   3   6       19.25       16.30      2.24 o
   0   3   6      272.46      263.38      6.29 o
   1   3   6       25.07       33.17      2.82 o
   2   3   6        5.69        8.73      1.72 o
   3   3   6       36.03       41.11      2.52 o
   4   3   6       39.09       34.84      2.37 o
   5   3   6       90.65       89.74      4.15 o
   6   3   6        0.05       -2.55      2.55 o
  -8   4   6      109.38      116.65      5.62 o
  -7   4   6        0.21        1.98      1.66 o
  -6   4   6        1.02        0.92      1.82 o
  -5   4   6       30.00       31.79      2.23 o
  -4   4   6        0.09       -0.98      1.22 o
  -3   4   6       61.56       63.39      2.27 o
  -2   4   6        0.80       -1.08      1.53 o
  -1   4   6       54.76       53.73      2.87 o
   0   4   6       12.02       11.24      2.16 o
   1   4   6        4.72        5.15      2.46 o
   2   4   6      353.95      381.20      9.41 o
   3   4   6      187.39      203.46      4.43 o
   4   4   6      157.37      176.89      4.40 o
   5   4   6       28.55       33.58      3.13 o
   6   4   6       37.34       39.77      4.52 o
  -8   5   6       14.51       14.39      2.48 o
  -7   5   6       39.04       44.30      2.58 o
  -6   5   6       46.47       52.54      2.66 o
  -5   5   6        7.67        6.31      1.77 o
  -4   5   6        4.55        3.45      1.25 o
  -3   5   6       31.03       34.52      1.93 o
  -2   5   6        7.89        8.00      1.73 o
  -1   5   6     1216.37     1182.34     15.40 o
   0   5   6        6.47        2.78      1.95 o
   1   5   6       45.26       42.41      3.16 o
   2   5   6       20.08       25.06      1.76 o
   3   5   6      115.22      122.02      3.41 o
   4   5   6        4.89        6.73      1.70 o
   5   5   6      310.08      316.24      9.39 o
   6   5   6        7.50        4.33      3.20 o
  -8   6   6       22.23       21.02      3.67 o
  -7   6   6       38.89       40.55      2.59 o
  -6   6   6        0.30       -0.14      1.61 o
  -5   6   6       61.57       68.10      2.87 o
  -4   6   6       54.98       56.46      2.09 o
  -3   6   6        1.62        3.25      1.45 o
  -2   6   6       12.84       15.34      1.89 o
  -1   6   6        6.92        9.18      1.98 o
   0   6   6       17.38       16.35      2.30 o
   1   6   6       12.21        6.02      2.55 o
   2   6   6       89.85      100.88      4.35 o
   3   6   6        0.69        0.53      1.28 o
   4   6   6       65.01       70.27      3.58 o
   5   6   6        0.09        2.84      3.93 o
   6   6   6        6.16        2.11      3.68 o
  -8   7   6      121.89      128.55      4.37 o
  -7   7   6        1.39        1.59      1.86 o
  -6   7   6       33.86       38.93      2.52 o
  -5   7   6       39.02       39.98      2.54 o
  -4   7   6       34.00       30.01      1.85 o
  -3   7   6        6.71        6.34      1.45 o
  -2   7   6     1630.67     1602.01     19.93 o
  -1   7   6      298.06      287.77      5.63 o
   0   7   6      121.99      122.17      5.70 o
   1   7   6      385.32      396.94      8.63 o
   2   7   6        2.61       -0.95      2.23 o
   3   7   6        0.81        0.83      2.35 o
   4   7   6      124.77      139.00      4.83 o
   5   7   6       51.03       48.54      4.49 o
   6   7   6       47.81       43.38      4.75 o
  -8   8   6       74.94       82.67      4.95 o
  -7   8   6        0.18        0.32      1.84 o
  -6   8   6       13.03        9.41      1.99 o
  -5   8   6       12.01       13.30      2.04 o
  -4   8   6       70.62       73.12      2.39 o
  -3   8   6       17.11       14.25      1.68 o
  -2   8   6       15.93       21.67      2.18 o
  -1   8   6       25.43       28.33      2.28 o
   0   8   6       22.63       23.09      2.80 o
   1   8   6      138.38      132.35      4.94 o
   2   8   6      181.07      186.04      5.91 o
   3   8   6       12.96        5.94      2.36 o
   4   8   6       73.97       93.64      4.11 o
   5   8   6       30.40       33.73      4.13 o
   6   8   6       42.14       41.54      4.66 o
  -8   9   6       65.50       81.85      5.81 o
  -7   9   6        2.81        6.64      2.10 o
  -6   9   6      109.58      108.09      3.80 o
  -5   9   6       30.80       27.17      2.42 o
  -4   9   6        7.94       10.90      1.57 o
  -3   9   6        2.12        0.71      1.58 o
  -2   9   6       62.07       64.20      2.91 o
  -1   9   6      177.41      159.68      4.86 o
   0   9   6       55.20       53.09      2.90 o
   1   9   6        9.61        9.52      2.60 o
   2   9   6       15.88       20.88      3.00 o
   3   9   6       17.62       17.36      2.79 o
   4   9   6      108.26      101.19      7.81 o
   5   9   6       29.90       32.98      4.30 o
  -8  10   6       22.25       25.78      3.01 o
  -7  10   6        0.08        1.15      1.98 o
  -6  10   6        9.61        9.22      2.28 o
  -5  10   6      203.61      208.03      4.99 o
  -4  10   6        0.38        1.89      1.40 o
  -3  10   6       35.79       42.79      2.14 o
  -2  10   6     1108.48     1102.86     14.61 o
  -1  10   6      213.18      200.51      4.89 o
   0  10   6        1.86        4.09      1.93 o
   1  10   6      455.82      469.22      9.55 o
   2  10   6      215.16      215.03      6.62 o
   3  10   6       18.42       21.79      3.28 o
   4  10   6       60.55       62.43      4.33 o
   5  10   6        3.69        3.02      3.28 o
  -8  11   6        1.42        4.08      2.33 o
  -7  11   6        1.02        0.06      2.05 o
  -6  11   6        4.08        1.60      2.11 o
  -5  11   6        2.87        0.48      1.93 o
  -4  11   6      220.65      220.44      4.32 o
  -3  11   6       21.31       23.24      2.17 o
  -2  11   6       25.57       19.85      1.89 o
  -1  11   6       29.16       30.24      2.40 o
   0  11   6       19.85       20.61      2.24 o
   1  11   6        9.74        9.51      2.27 o
   2  11   6       27.28       46.09      3.76 o
   3  11   6        6.38        1.50      2.85 o
   4  11   6        0.57        2.32      3.31 o
   5  11   6       21.16       22.41      4.24 o
  -7  12   6        8.09        7.31      4.45 o
  -6  12   6       10.03        6.58      2.50 o
  -5  12   6      153.97      158.97      5.18 o
  -4  12   6      257.38      260.51      5.62 o
  -3  12   6       13.00       10.59      1.69 o
  -2  12   6       55.33       58.10      2.47 o
  -1  12   6        0.01        0.41      1.73 o
   0  12   6       47.70       44.91      3.33 o
   1  12   6       30.84       31.28      2.75 o
   2  12   6     1209.97     1272.33     23.03 o
   3  12   6       11.16        6.54      3.19 o
   4  12   6      143.70      133.57      8.71 o
   5  12   6        4.57       -2.66      3.37 o
  -7  13   6       21.36       26.02      5.34 o
  -6  13   6       43.44       39.76      4.18 o
  -5  13   6      421.24      434.72      9.91 o
  -4  13   6        0.12        0.16      1.76 o
  -3  13   6       22.46       15.05      1.88 o
  -2  13   6      132.06      118.02      3.28 o
  -1  13   6      129.09      125.04      3.92 o
   0  13   6       32.07       36.55      2.55 o
   1  13   6        0.94       -0.82      1.60 o
   2  13   6       20.84       21.79      3.48 o
   3  13   6        0.19        0.87      3.03 o
   4  13   6       10.46        6.30      4.88 o
   5  13   6        3.11        2.49      3.66 o
  -7  14   6       32.95       33.97      3.32 o
  -6  14   6       88.74       88.13      4.29 o
  -5  14   6      141.07      138.70      5.01 o
  -4  14   6       42.70       52.40      2.99 o
  -3  14   6       11.69        7.35      1.75 o
  -2  14   6        6.87        6.39      1.74 o
  -1  14   6      132.95      134.53      5.01 o
   0  14   6       10.32        8.09      1.96 o
   1  14   6      182.58      182.49      5.01 o
   2  14   6        0.53        3.28      3.00 o
   3  14   6        5.24        0.83      3.19 o
   4  14   6        0.00        2.70      3.58 o
  -7  15   6       11.40        7.31      2.62 o
  -6  15   6       44.26       37.67      3.40 o
  -5  15   6       60.72       72.49      3.96 o
  -4  15   6       13.90       12.46      2.33 o
  -3  15   6       10.07       12.09      2.06 o
  -2  15   6       38.46       37.55      2.31 o
  -1  15   6        0.18       -0.46      1.83 o
   0  15   6       34.57       31.74      2.29 o
   1  15   6      146.67      149.51      5.89 o
   2  15   6        0.36       -3.05      3.05 o
   3  15   6      140.79      159.73      7.09 o
   4  15   6        0.04       -3.67      3.67 o
  -6  16   6      143.03      151.51      5.57 o
  -5  16   6        0.63        0.16      2.34 o
  -4  16   6       41.59       41.34      4.53 o
  -3  16   6       46.55       45.02      2.71 o
  -2  16   6       11.78        9.62      2.14 o
  -1  16   6        9.39        9.64      2.72 o
   0  16   6      155.63      167.30      5.70 o
   1  16   6        9.07        4.65      2.99 o
   2  16   6       42.21       53.04      4.56 o
   3  16   6       16.53       11.23      3.54 o
   4  16   6       56.50       51.60      5.53 o
  -6  17   6        0.44       -1.37      2.43 o
  -5  17   6       19.16       20.57      3.08 o
  -4  17   6      120.40      119.31      4.79 o
  -3  17   6        0.07       -0.64      1.96 o
  -2  17   6        1.32        0.29      2.06 o
  -1  17   6        7.06        7.22      2.77 o
   0  17   6      136.36      132.47      6.95 o
   1  17   6      502.63      529.11     10.61 o
   2  17   6       50.45       51.94      4.91 o
   3  17   6        6.78        3.93      3.36 o
   4  17   6       22.32       25.73      5.05 o
  -6  18   6        0.00       -2.28      2.28 o
  -5  18   6        1.22        3.10      2.60 o
  -4  18   6       26.92       28.83      3.33 o
  -3  18   6      187.43      181.69      4.85 o
  -2  18   6        0.49        0.14      2.74 o
  -1  18   6       90.83       91.31      4.53 o
   0  18   6       24.32       21.90      3.42 o
   1  18   6       22.98       16.75      3.59 o
   2  18   6       24.98       23.67      3.98 o
   3  18   6       10.72       17.24      4.69 o
  -5  19   6       10.39        8.09      2.96 o
  -4  19   6       90.56       96.27      4.64 o
  -3  19   6       19.65       15.42      2.50 o
  -2  19   6        4.21        4.95      2.91 o
  -1  19   6       73.64       73.93      4.45 o
   0  19   6        0.68       -0.78      2.93 o
   1  19   6       29.59       25.25      3.96 o
   2  19   6       62.88       61.08      4.95 o
   3  19   6       12.74        8.92      4.61 o
  -5  20   6        0.06       -1.36      3.04 o
  -4  20   6       70.32       73.34      4.36 o
  -3  20   6       24.36       25.02      2.91 o
  -2  20   6       80.88       79.93      6.35 o
  -1  20   6        0.01        0.53      2.85 o
   0  20   6       91.65       94.07      4.90 o
   1  20   6       17.44       13.53      4.81 o
   2  20   6        0.26       -3.62      3.62 o
  -4  21   6       76.91       79.50      4.55 o
  -3  21   6        0.01       -1.36      2.62 o
  -2  21   6        0.21        4.38      2.98 o
  -1  21   6        0.46        1.40      3.02 o
   0  21   6        1.64        1.41      3.50 o
   1  21   6       36.73       33.96      4.66 o
   2  21   6       23.13       27.78      4.50 o
  -4  22   6       12.29        8.52      3.79 o
  -3  22   6        0.52       -0.37      2.80 o
  -2  22   6       10.92        9.00      3.32 o
  -1  22   6       28.60       27.93      3.77 o
   0  22   6       19.66       20.30      4.32 o
   1  22   6        1.34       -2.56      3.70 o
  -2  23   6       21.22       21.51      3.79 o
  -1  23   6       57.08       52.30      5.07 o
   0  23   6       38.89       42.75      4.92 o
  -7   0   7        1.73       -0.51      2.59 o
  -5   0   7      152.17      154.21      6.64 o
  -3   0   7      965.26      964.61     16.69 o
  -1   0   7      710.17      644.41     16.25 o
   1   0   7      108.47       99.15      6.19 o
   3   0   7        7.45        4.88      4.01 o
   5   0   7       60.91       64.03      5.47 o
  -8   1   7        0.09        1.71      2.89 o
  -7   1   7        0.03       -0.34      1.83 o
  -6   1   7        2.18        1.45      1.83 o
  -5   1   7      387.63      408.67      8.59 o
  -4   1   7       24.36       23.95      2.27 o
  -3   1   7       50.52       49.15      2.88 o
  -2   1   7     1419.15     1357.57     16.76 o
  -1   1   7       42.85       42.94      3.13 o
   0   1   7      483.45      473.04      9.58 o
   1   1   7       72.87       72.86      3.92 o
   2   1   7       19.33       20.26      2.05 o
   3   1   7        0.87       -1.48      1.48 o
   4   1   7      111.01      112.36      6.15 o
   5   1   7       10.52        8.70      3.16 o
  -8   2   7       55.38       67.79      4.45 o
  -7   2   7       38.00       34.66      2.73 o
  -6   2   7       40.33       42.36      2.90 o
  -5   2   7       13.13       15.11      2.33 o
  -4   2   7      120.37      121.05      3.30 o
  -3   2   7       97.74       97.57      3.06 o
  -2   2   7       22.60       19.15      2.31 o
  -1   2   7       21.28       15.64      2.72 o
   0   2   7        0.55        0.08      2.81 o
   1   2   7       96.13       86.58      4.23 o
   2   2   7       16.06       15.07      2.12 o
   3   2   7        7.11        5.17      1.80 o
   4   2   7       31.38       35.58      3.06 o
   5   2   7       98.06      100.80      9.78 o
  -8   3   7      117.61      125.54      7.73 o
  -7   3   7        0.04        1.41      2.54 o
  -6   3   7        1.00        2.49      1.87 o
  -5   3   7      116.82      123.49      5.56 o
  -4   3   7      241.77      243.64      4.63 o
  -3   3   7       52.72       47.20      2.43 o
  -2   3   7       82.26       74.12      5.26 o
  -1   3   7      237.22      233.48      6.01 o
   0   3   7      223.44      229.58     13.33 o
   1   3   7      506.81      513.15     10.90 o
   2   3   7       34.48       35.06      2.43 o
   3   3   7       65.41       61.24      2.82 o
   4   3   7      336.58      354.65     11.09 o
   5   3   7        1.43       -1.71      2.87 o
  -8   4   7       70.47       69.50      3.67 o
  -7   4   7      142.34      168.13      5.36 o
  -6   4   7       22.67       26.79      3.00 o
  -5   4   7      316.25      327.66      6.93 o
  -4   4   7       28.23       27.02      2.01 o
  -3   4   7        8.97        7.72      1.77 o
  -2   4   7      110.29      107.48      3.70 o
  -1   4   7       30.51       25.05      2.76 o
   0   4   7        0.23        0.28      2.25 o
   1   4   7      732.88      775.84     11.69 o
   2   4   7       32.23       40.65      2.45 o
   3   4   7        0.22       -1.17      2.09 o
   4   4   7       61.45       64.22      5.85 o
   5   4   7       30.18       23.13      6.11 o
  -8   5   7       58.74       75.62      3.61 o
  -7   5   7        3.08        4.40      2.04 o
  -6   5   7       14.73       15.79      2.41 o
  -5   5   7       95.88      106.61      5.00 o
  -4   5   7      308.74      302.63      5.28 o
  -3   5   7        9.03       10.03      1.79 o
  -2   5   7       96.45       97.60      3.52 o
  -1   5   7       14.27       13.00      2.73 o
   0   5   7        6.82        9.46      2.63 o
   1   5   7       20.40       17.61      2.96 o
   2   5   7      145.42      158.91      5.73 o
   3   5   7        4.99        5.51      2.47 o
   4   5   7        1.78       -0.06      2.92 o
   5   5   7        3.26        0.91      2.95 o
  -8   6   7      106.56      121.41      7.21 o
  -7   6   7       28.07       33.18      2.69 o
  -6   6   7      106.84      108.97      3.88 o
  -5   6   7       51.82       43.49      3.07 o
  -4   6   7      134.31      136.03      3.54 o
  -3   6   7       78.35       72.86      2.74 o
  -2   6   7       58.13       54.13      4.68 o
  -1   6   7        3.14       -0.44      2.16 o
   0   6   7       22.66       25.44      2.89 o
   1   6   7      121.14      115.00      4.75 o
   2   6   7       16.92        8.08      3.01 o
   3   6   7       18.37       16.37      2.84 o
   4   6   7       83.30       75.22      5.86 o
   5   6   7       48.40       48.33      4.83 o
  -8   7   7       19.68       19.83      3.27 o
  -7   7   7        2.87        2.02      3.86 o
  -6   7   7       19.05       22.90      2.54 o
  -5   7   7      574.44      555.89      9.02 o
  -4   7   7        4.87        6.03      1.71 o
  -3   7   7       13.93        8.86      1.79 o
  -2   7   7        3.95        3.00      1.89 o
  -1   7   7       67.85       62.73      3.09 o
   0   7   7       86.12       82.49      3.87 o
   1   7   7       25.31       24.75      3.07 o
   2   7   7        9.41        6.83      2.85 o
   3   7   7      116.38      123.83      6.38 o
   4   7   7       42.24       41.41      4.43 o
   5   7   7        9.16       11.14      3.71 o
  -8   8   7        0.25        0.46      2.44 o
  -7   8   7       17.38       22.07      2.58 o
  -6   8   7      121.37      119.79      4.21 o
  -5   8   7      359.73      356.70      6.87 o
  -4   8   7       26.30       25.25      2.09 o
  -3   8   7        0.90       -0.13      1.83 o
  -2   8   7      249.54      247.42      5.49 o
  -1   8   7       50.52       50.08      2.92 o
   0   8   7        0.42       -0.57      2.28 o
   1   8   7        4.61        3.62      2.66 o
   2   8   7        0.81        2.23      2.75 o
   3   8   7        9.59        9.32      2.74 o
   4   8   7       67.61       78.05      8.20 o
   5   8   7       14.38       15.14      6.90 o
  -8   9   7        0.80        1.84      4.56 o
  -7   9   7       25.15       20.34      2.60 o
  -6   9   7        4.30        4.52      2.19 o
  -5   9   7       50.52       50.63      3.02 o
  -4   9   7       15.09       14.25      1.83 o
  -3   9   7       16.28       12.31      1.99 o
  -2   9   7      381.09      360.27      6.88 o
  -1   9   7        0.28        3.91      2.00 o
   0   9   7       80.30       69.86      3.39 o
   1   9   7      199.20      214.44      8.64 o
   2   9   7       24.27       22.37      3.35 o
   3   9   7       54.09       67.28      4.05 o
   4   9   7       25.16       32.93      4.33 o
   5   9   7       37.79       48.83      5.09 o
  -7  10   7        0.78        2.45      2.31 o
  -6  10   7       10.35       12.94      2.44 o
  -5  10   7        8.93        4.22      2.18 o
  -4  10   7        0.87       -0.37      1.54 o
  -3  10   7      360.34      324.63      6.05 o
  -2  10   7       32.27       32.77      2.63 o
  -1  10   7        9.60        8.48      2.16 o
   0  10   7       27.81       22.33      2.58 o
   1  10   7      352.00      355.61      8.76 o
   2  10   7       14.38       13.19      3.35 o
   3  10   7        5.00       -0.21      3.15 o
   4  10   7        8.87        3.64      3.66 o
  -7  11   7        9.61        6.20      3.31 o
  -6  11   7        0.00       -0.94      2.25 o
  -5  11   7        3.65        5.16      2.29 o
  -4  11   7       23.86       20.14      2.22 o
  -3  11   7       48.49       51.69      2.72 o
  -2  11   7        0.01        1.16      1.99 o
  -1  11   7       20.41       21.07      2.50 o
   0  11   7        0.57       -0.30      2.10 o
   1  11   7       13.65       11.41      3.34 o
   2  11   7        0.03       -0.17      3.10 o
   3  11   7       10.31       13.54      3.43 o
   4  11   7       24.94       28.66      4.62 o
  -7  12   7       11.98        6.23      4.12 o
  -6  12   7       88.61       97.06      5.19 o
  -5  12   7      106.70      109.35      4.34 o
  -4  12   7       11.87       11.59      2.13 o
  -3  12   7        0.32        2.20      1.69 o
  -2  12   7       40.67       33.14      2.71 o
  -1  12   7      129.40      122.82      4.20 o
   0  12   7       68.33       66.36      3.31 o
   1  12   7        1.16       -2.21      2.21 o
   2  12   7       47.93       49.43      4.40 o
   3  12   7       35.15       36.46      4.24 o
   4  12   7       28.97       25.73      4.74 o
  -7  13   7        0.54        2.65      2.58 o
  -6  13   7      112.43      113.54      4.94 o
  -5  13   7       27.90       24.13      2.92 o
  -4  13   7       22.83       21.98      2.69 o
  -3  13   7       63.71       68.12      2.80 o
  -2  13   7       35.11       37.18      2.87 o
  -1  13   7      139.41      134.92      4.29 o
   0  13   7       39.22       36.36      2.86 o
   1  13   7      205.76      206.02      5.95 o
   2  13   7      135.97      149.71      6.27 o
   3  13   7       21.50       17.20      3.82 o
   4  13   7      106.18      111.83      6.80 o
  -6  14   7      112.59      127.00      5.25 o
  -5  14   7       55.32       53.01      3.82 o
  -4  14   7        4.65        1.84      2.27 o
  -3  14   7        4.96        6.52      1.89 o
  -2  14   7        6.44        6.17      2.24 o
  -1  14   7        5.89        3.50      2.16 o
   0  14   7      124.09      138.90      4.39 o
   1  14   7      187.43      192.05      7.14 o
   2  14   7       30.01       26.94      4.18 o
   3  14   7       11.65        6.03      3.52 o
   4  14   7        8.30        7.00      4.85 o
  -6  15   7       45.22       44.31      4.91 o
  -5  15   7       23.44       23.04      4.50 o
  -4  15   7      194.94      222.21      6.50 o
  -3  15   7       65.82       64.99      2.88 o
  -2  15   7        0.00       -2.09      2.11 o
  -1  15   7        0.00       -1.75      2.02 o
   0  15   7       89.01       95.54      4.78 o
   1  15   7        0.18       -3.38      4.36 o
   2  15   7       85.77       86.42      5.42 o
   3  15   7       14.87       21.94      5.29 o
  -6  16   7       16.83       17.72      3.20 o
  -5  16   7       33.97       34.81      3.59 o
  -4  16   7       24.17       30.95      3.39 o
  -3  16   7       36.80       30.68      2.65 o
  -2  16   7       15.76       17.23      2.65 o
  -1  16   7        5.06        1.95      2.91 o
   0  16   7        4.05        1.79      3.01 o
   1  16   7      190.37      200.04      7.34 o
   2  16   7      164.60      181.74      9.54 o
   3  16   7       17.41       23.40      5.63 o
  -5  17   7       39.86       39.26      3.73 o
  -4  17   7       19.12       18.87      3.08 o
  -3  17   7        0.04        0.32      2.41 o
  -2  17   7       24.19       22.22      3.37 o
  -1  17   7        6.72        9.81      3.17 o
   0  17   7      136.72      147.51      5.78 o
   1  17   7       17.30       14.53      3.87 o
   2  17   7      128.74      146.21      6.71 o
   3  17   7        3.52        0.50      4.43 o
  -5  18   7        4.22        1.80      2.89 o
  -4  18   7      172.95      182.54      7.27 o
  -3  18   7        9.63        8.52      3.48 o
  -2  18   7       13.44       11.70      3.24 o
  -1  18   7       11.99        9.65      3.24 o
   0  18   7       19.41       18.40      3.52 o
   1  18   7       21.55       25.18      4.48 o
   2  18   7        5.84        7.49      5.62 o
  -5  19   7        4.57        3.39      3.52 o
  -4  19   7       65.96       80.71      7.08 o
  -3  19   7      104.67      104.81      6.93 o
  -2  19   7        1.54        1.81      2.97 o
  -1  19   7        5.12        6.79      3.20 o
   0  19   7       68.26       80.76      4.91 o
   1  19   7       33.49       41.70      4.83 o
   2  19   7        1.70       -3.31      5.21 o
  -4  20   7        7.56        1.18      5.30 o
  -3  20   7       27.16       28.82      5.30 o
  -2  20   7        7.20       10.38      3.25 o
  -1  20   7        3.50        7.27      3.33 o
   0  20   7        8.38        6.12      3.86 o
   1  20   7        0.00       -2.62      3.72 o
  -3  21   7        7.55        2.39      3.88 o
  -2  21   7       11.18       18.51      3.71 o
  -1  21   7        7.00       11.14      3.65 o
   0  21   7       11.52        9.10      4.06 o
  -8   0   8       47.93       57.22      4.96 o
  -6   0   8       65.77       65.24      7.77 o
  -4   0   8       95.53       97.23      4.61 o
  -2   0   8     2227.31     2115.40     38.19 o
   0   0   8       82.39       78.51      6.17 o
   2   0   8      104.09      104.54      7.54 o
   4   0   8      344.90      367.72     19.64 o
  -8   1   8        2.04        5.87      4.27 o
  -7   1   8       14.87       19.70      4.01 o
  -6   1   8        5.02        2.32      2.32 o
  -5   1   8       62.89       65.07      3.65 o
  -4   1   8        5.93        3.98      1.79 o
  -3   1   8      575.65      575.42      9.37 o
  -2   1   8      895.04      849.67     12.61 o
  -1   1   8      209.60      197.12      6.18 o
   0   1   8      210.93      198.44      6.33 o
   1   1   8       14.86       13.17      3.21 o
   2   1   8        6.05        6.33      2.12 o
   3   1   8        2.89       -2.08      2.08 o
   4   1   8       63.82       63.11      6.91 o
  -8   2   8        7.86       11.18      3.01 o
  -7   2   8       12.05       11.17      2.47 o
  -6   2   8       19.43       16.03      2.85 o
  -5   2   8      115.90      122.25      4.59 o
  -4   2   8       80.10       78.61      3.00 o
  -3   2   8       48.47       52.47      2.94 o
  -2   2   8      501.76      471.74      8.04 o
  -1   2   8      231.63      226.83      6.70 o
   0   2   8       22.69       21.00      3.21 o
   1   2   8       24.31       19.23      3.26 o
   2   2   8        3.57        0.44      2.32 o
   3   2   8       26.15       36.91      3.57 o
   4   2   8       26.68       30.21      4.16 o
  -8   3   8       39.76       43.86      3.33 o
  -7   3   8        5.72        4.43      3.16 o
  -6   3   8        0.54        3.07      2.40 o
  -5   3   8        0.07        0.91      2.36 o
  -4   3   8      562.30      567.55      8.91 o
  -3   3   8        8.06        5.29      1.89 o
  -2   3   8       53.68       47.06      4.10 o
  -1   3   8      365.76      367.49      8.03 o
   0   3   8      347.63      354.99     16.46 o
   1   3   8      110.62      109.97      3.92 o
   2   3   8       31.70       26.30      3.73 o
   3   3   8        9.93        8.50      2.63 o
   4   3   8       41.54       53.91      4.82 o
  -8   4   8        0.36        2.38      4.88 o
  -7   4   8        2.82        6.05      2.36 o
  -6   4   8      350.71      362.88      7.94 o
  -5   4   8       33.85       34.50      3.06 o
  -4   4   8        0.18       -0.86      1.72 o
  -3   4   8       19.38       15.72      2.08 o
  -2   4   8      115.34       99.47      3.83 o
  -1   4   8      304.42      320.68      7.49 o
   0   4   8       40.83       35.45      3.51 o
   1   4   8       68.32       68.19      4.42 o
   2   4   8      221.19      218.20      7.12 o
   3   4   8       16.70       17.56      2.96 o
   4   4   8       56.74       57.10      6.71 o
  -7   5   8      107.25      110.75      4.84 o
  -6   5   8      125.57      132.04      6.37 o
  -5   5   8       22.41       20.98      2.84 o
  -4   5   8       24.65       18.01      2.11 o
  -3   5   8       13.54       19.83      2.21 o
  -2   5   8       30.33       28.66      2.72 o
  -1   5   8        0.42       -1.02      2.43 o
   0   5   8        1.07        1.72      2.70 o
   1   5   8      100.50       97.56      5.04 o
   2   5   8        5.11        5.59      3.35 o
   3   5   8        1.85       -0.53      2.54 o
   4   5   8        2.82        3.90      3.31 o
  -7   6   8        5.94       12.63      2.54 o
  -6   6   8       49.83       54.09      3.58 o
  -5   6   8        0.03        2.94      2.41 o
  -4   6   8        1.00        0.14      1.94 o
  -3   6   8       99.74       95.90      3.85 o
  -2   6   8        0.07        2.12      2.05 o
  -1   6   8       12.02       12.23      2.47 o
   0   6   8      118.31      120.95      5.19 o
   1   6   8      521.71      526.65     11.28 o
   2   6   8       45.85       34.53      3.95 o
   3   6   8      157.86      170.38      5.71 o
   4   6   8        0.06       -0.31      3.25 o
  -7   7   8       16.41       16.55      2.81 o
  -6   7   8        5.81        8.20      2.64 o
  -5   7   8        3.14        1.25      2.47 o
  -4   7   8       65.03       65.49      3.26 o
  -3   7   8        4.88        4.04      1.98 o
  -2   7   8       22.34       18.06      2.53 o
  -1   7   8       80.00       81.85      3.71 o
   0   7   8      172.89      162.24      6.06 o
   1   7   8       55.10       62.45      4.53 o
   2   7   8       79.16       87.23      7.31 o
   3   7   8       11.16       10.39      2.91 o
   4   7   8       21.37       22.33      6.77 o
  -7   8   8        1.34        1.15      2.50 o
  -6   8   8        3.80        2.01      2.44 o
  -5   8   8       36.98       51.61      3.61 o
  -4   8   8       23.04       22.75      2.61 o
  -3   8   8       91.91       93.36      3.54 o
  -2   8   8      347.09      338.66      7.45 o
  -1   8   8       12.52       13.33      2.60 o
   0   8   8       44.01       31.44      3.58 o
   1   8   8      350.39      349.24      9.01 o
   2   8   8        1.40        3.33      3.43 o
   3   8   8      126.33      136.38      5.34 o
   4   8   8       30.84       24.44      4.44 o
  -7   9   8       23.96       28.53      2.99 o
  -6   9   8       92.07       89.97      4.53 o
  -5   9   8       40.15       51.22      3.64 o
  -4   9   8        4.47        9.36      2.77 o
  -3   9   8       16.39       17.96      2.39 o
  -2   9   8      100.33      101.84      3.98 o
  -1   9   8        1.36        0.87      2.32 o
   0   9   8       92.70       73.36      3.80 o
   1   9   8       65.05       71.15      4.82 o
   2   9   8       30.74       31.78      4.13 o
   3   9   8       78.14       83.22      4.63 o
   4   9   8        0.92        1.59      3.67 o
  -7  10   8       20.90       25.42      3.87 o
  -6  10   8       80.08       73.07      4.93 o
  -5  10   8       37.23       35.01      3.54 o
  -4  10   8       72.63       68.66      5.00 o
  -3  10   8      317.61      310.17      6.27 o
  -2  10   8       28.86       21.17      2.78 o
  -1  10   8       77.46       72.23      5.14 o
   0  10   8       11.69       11.58      2.65 o
   1  10   8       58.97       54.36      4.57 o
   2  10   8        6.24        7.73      3.53 o
   3  10   8       10.48       12.93      3.31 o
  -7  11   8        5.33        0.82      3.97 o
  -6  11   8       98.36       95.80      4.39 o
  -5  11   8       47.36       46.89      3.48 o
  -4  11   8       42.48       44.28      3.78 o
  -3  11   8        0.42        3.14      2.16 o
  -2  11   8      227.74      208.09      5.66 o
  -1  11   8       42.88       42.38      3.17 o
   0  11   8       47.26       59.86      3.77 o
   1  11   8      120.70      124.70      7.23 o
   2  11   8        1.40       -0.11      3.32 o
   3  11   8       74.78       74.66      4.63 o
  -6  12   8       51.89       51.40      4.94 o
  -5  12   8        0.19        1.58      2.40 o
  -4  12   8        1.35        6.62      3.48 o
  -3  12   8       94.29       83.40      3.59 o
  -2  12   8       20.05       25.15      2.89 o
  -1  12   8      200.28      173.25      5.23 o
   0  12   8       54.14       46.48      3.41 o
   1  12   8        5.37       -2.36      2.81 o
   2  12   8       15.82       10.54      3.88 o
   3  12   8        3.51        1.30      3.61 o
  -6  13   8       69.53       81.23      4.30 o
  -5  13   8       13.46       12.13      2.78 o
  -4  13   8       77.78       68.30      4.33 o
  -3  13   8      215.57      207.84      5.65 o
  -2  13   8      120.21      115.59      4.52 o
  -1  13   8       19.69       18.27      2.82 o
   0  13   8        2.76        3.04      2.62 o
   1  13   8        2.89        2.19      3.53 o
   2  13   8       27.37       23.66      4.27 o
   3  13   8        0.03       -0.24      4.31 o
  -6  14   8      125.44      131.77      5.59 o
  -5  14   8       19.47       18.47      3.05 o
  -4  14   8        6.96        4.67      2.62 o
  -3  14   8       10.20        6.91      2.59 o
  -2  14   8        0.71        3.06      2.46 o
  -1  14   8        0.36       -0.11      2.42 o
   0  14   8        0.17       -0.94      3.24 o
   1  14   8       37.73       31.76      4.61 o
   2  14   8       56.10       59.49      5.19 o
  -5  15   8       94.19       97.62      4.94 o
  -4  15   8       56.11       54.76      4.16 o
  -3  15   8        3.76       -1.43      2.30 o
  -2  15   8      124.40      118.79      4.61 o
  -1  15   8        0.70       -0.21      2.95 o
   0  15   8       99.20      107.32      5.46 o
   1  15   8      101.92       98.55      5.85 o
   2  15   8        0.38       -0.23      3.78 o
  -5  16   8       67.05       68.85      4.52 o
  -4  16   8       15.65       14.74      3.41 o
  -3  16   8       10.78        9.29      3.89 o
  -2  16   8        9.90        8.32      3.19 o
  -1  16   8        1.31       -1.68      2.95 o
   0  16   8      326.61      336.30      8.84 o
   1  16   8       75.92       84.52      5.71 o
   2  16   8       50.28       50.08      5.28 o
  -4  17   8       17.85       18.03      4.00 o
  -3  17   8        0.26       -2.78      2.78 o
  -2  17   8        0.03        1.03      3.08 o
  -1  17   8       13.99       19.31      3.68 o
   0  17   8        0.83        1.23      3.38 o
   1  17   8       28.96       33.40      4.77 o
  -4  18   8       19.40       23.86      4.32 o
  -3  18   8        4.74        5.48      3.26 o
  -2  18   8        0.34        0.16      3.00 o
  -1  18   8        3.45        7.36      3.43 o
   0  18   8        9.26        6.92      3.75 o
   1  18   8        2.41        4.42      5.97 o
  -3  19   8        0.00       -0.26      3.61 o
  -2  19   8       30.72       34.54      4.17 o
  -1  19   8        0.97        7.19      3.55 o
   0  19   8        2.62       -0.25      4.02 o
  -7   0   9        0.72       -0.90      3.56 o
  -5   0   9       57.58       51.89      5.35 o
  -3   0   9        0.03       -1.17      2.98 o
  -1   0   9       95.77       96.42      6.97 o
   1   0   9        5.35        5.69      4.78 o
   3   0   9        9.86       14.00      5.37 o
  -7   1   9        8.83        5.97      2.70 o
  -6   1   9       14.52       11.78      2.88 o
  -5   1   9        1.70       -0.40      2.54 o
  -4   1   9       48.73       39.58      3.56 o
  -3   1   9      168.57      174.29      4.78 o
  -2   1   9      344.27      328.21      7.24 o
  -1   1   9        3.99        2.95      3.06 o
   0   1   9        0.26       -2.94      2.94 o
   1   1   9       46.30       40.19      4.25 o
   2   1   9       16.25       12.99      3.63 o
   3   1   9       20.97       20.76      4.07 o
  -7   2   9        3.48        2.05      2.58 o
  -6   2   9       69.61       73.92      4.18 o
  -5   2   9       40.32       38.30      3.61 o
  -4   2   9       12.65        8.00      2.92 o
  -3   2   9      711.66      715.59     10.31 o
  -2   2   9      103.79      106.65      4.33 o
  -1   2   9       49.68       50.63      4.20 o
   0   2   9       64.47       59.85      6.11 o
   1   2   9       38.04       35.78      4.21 o
   2   2   9        0.01       -2.43      2.43 o
   3   2   9        2.30        4.54      3.61 o
  -7   3   9        8.82        7.81      2.76 o
  -6   3   9       13.10       12.85      2.87 o
  -5   3   9      110.44      115.72      6.32 o
  -4   3   9       24.02       23.41      3.21 o
  -3   3   9      457.49      426.88      7.42 o
  -2   3   9       66.44       58.49      3.51 o
  -1   3   9      228.80      241.33      7.33 o
   0   3   9      156.62      150.34      6.73 o
   1   3   9       19.32       24.06      4.04 o
   2   3   9       49.16       50.47      3.82 o
   3   3   9        2.42       -0.70      2.67 o
  -7   4   9        4.67        4.19      2.65 o
  -6   4   9       16.34       14.45      2.92 o
  -5   4   9       13.49        9.40      2.95 o
  -4   4   9       13.42        8.79      3.49 o
  -3   4   9        9.96        6.40      2.33 o
  -2   4   9        4.47        0.30      2.39 o
  -1   4   9      108.02      112.75      5.24 o
   0   4   9       42.64       33.75      4.04 o
   1   4   9        3.58        0.16      3.39 o
   2   4   9        9.26       12.03      3.75 o
   3   4   9       20.02       18.35      3.29 o
  -7   5   9        0.01        2.45      2.67 o
  -6   5   9       18.49       22.01      3.93 o
  -5   5   9        0.04       -2.07      2.55 o
  -4   5   9        4.73        2.36      2.84 o
  -3   5   9        6.54        6.85      2.34 o
  -2   5   9      112.33      101.67      4.22 o
  -1   5   9       12.20        8.71      2.85 o
   0   5   9      306.32      292.91      8.45 o
   1   5   9      205.66      204.76      7.37 o
   2   5   9       59.51       54.36      4.85 o
   3   5   9        5.03        2.82      2.94 o
  -7   6   9       28.50       36.07      4.47 o
  -6   6   9       24.61       22.61      3.17 o
  -5   6   9       64.51       66.23      4.11 o
  -4   6   9        3.33        1.49      2.69 o
  -3   6   9       31.62       30.02      2.92 o
  -2   6   9        0.48       -2.10      2.45 o
  -1   6   9       29.92       30.80      3.25 o
   0   6   9        0.21       -0.81      3.42 o
   1   6   9      209.05      216.59      7.59 o
   2   6   9       33.62       45.07      5.97 o
   3   6   9       34.29       44.66      4.01 o
  -6   7   9        3.63        3.33      2.79 o
  -5   7   9        1.30        2.42      2.71 o
  -4   7   9        1.40       -2.32      2.56 o
  -3   7   9      134.02      132.51      4.39 o
  -2   7   9        0.28        1.91      2.45 o
  -1   7   9        3.35        2.88      2.73 o
   0   7   9       12.62       19.15      3.79 o
   1   7   9       13.04       18.73      3.89 o
   2   7   9       98.66       99.72      5.68 o
   3   7   9        4.66        4.02      3.17 o
  -6   8   9        4.30        1.78      2.75 o
  -5   8   9       17.28       19.79      4.71 o
  -4   8   9       26.64       24.27      3.53 o
  -3   8   9        3.04       -1.17      2.23 o
  -2   8   9        4.76        1.97      2.59 o
  -1   8   9       64.09       58.96      3.81 o
   0   8   9       26.47       10.49      4.23 o
   1   8   9       82.14       73.95      5.26 o
   2   8   9        0.71        1.39      3.59 o
   3   8   9       23.35       26.48      5.22 o
  -6   9   9       11.04       10.16      4.28 o
  -5   9   9      142.57      143.54      5.86 o
  -4   9   9        5.39        1.18      2.88 o
  -3   9   9        0.85        0.93      2.31 o
  -2   9   9      104.93      102.06      4.52 o
  -1   9   9       57.39       62.36      5.42 o
   0   9   9        4.23        2.72      2.97 o
   1   9   9        3.31        4.14      3.46 o
   2   9   9        0.62        0.17      3.68 o
  -6  10   9       46.56       56.60      6.24 o
  -5  10   9       64.42       65.30      5.21 o
  -4  10   9       17.32       17.42      3.31 o
  -3  10   9        8.51       11.83      3.75 o
  -2  10   9      179.09      163.75      5.44 o
  -1  10   9       57.43       54.18      3.73 o
   0  10   9      130.84      131.86      5.36 o
   1  10   9        3.25       -3.18      3.36 o
   2  10   9        6.72        5.26      3.78 o
  -6  11   9       14.95       15.30      3.48 o
  -5  11   9        6.03        7.63      3.10 o
  -4  11   9        0.00       -2.77      2.77 o
  -3  11   9       40.13       37.76      3.15 o
  -2  11   9        2.92        3.03      2.75 o
  -1  11   9        0.83        0.93      2.61 o
   0  11   9       11.72        5.80      3.12 o
   1  11   9        0.23        1.22      3.44 o
   2  11   9        4.07        2.34      3.93 o
  -5  12   9        0.23        1.74      3.18 o
  -4  12   9       29.57       23.35      3.58 o
  -3  12   9      315.99      321.18      6.92 o
  -2  12   9        0.05       -0.53      2.66 o
  -1  12   9       30.35       25.73      3.27 o
   0  12   9       11.17        4.68      3.90 o
   1  12   9       30.21       30.91      4.65 o
   2  12   9        0.31       -3.85      3.85 o
  -5  13   9        9.46        7.22      3.72 o
  -4  13   9        1.01        0.16      3.41 o
  -3  13   9        0.10        2.97      2.75 o
  -2  13   9        0.05       -1.10      2.54 o
  -1  13   9       17.13       15.07      3.61 o
   0  13   9        2.89        0.03      3.76 o
   1  13   9        7.65        7.75      4.07 o
  -5  14   9       10.63        7.07      3.71 o
  -4  14   9        0.80        3.63      3.14 o
  -3  14   9        2.32        3.15      3.19 o
  -2  14   9       23.32       23.93      3.75 o
  -1  14   9       13.09       10.15      3.60 o
   0  14   9      103.33      108.33      7.51 o
   1  14   9       56.41       66.21      5.57 o
  -4  15   9       14.25        8.09      4.92 o
  -3  15   9        0.82       -1.20      3.68 o
  -2  15   9       18.64       21.50      3.76 o
  -1  15   9       40.15       39.82      4.67 o
   0  15   9       16.72       23.86      4.55 o
  -3  16   9       28.92       26.74      5.30 o
  -2  16   9        4.00        7.83      3.55 o
  -1  16   9       28.03       32.69      4.38 o
   0  16   9        5.39        4.88      4.10 o
  -2  17   9        2.84        3.62      7.17 o
  -6   0  10        0.35        6.37      4.33 o
  -4   0  10        6.08        2.43      4.35 o
  -2   0  10      248.46      227.40      9.07 o
   0   0  10        3.33        3.26      5.09 o
   2   0  10       12.06       12.97      5.84 o
  -6   1  10       50.08       49.40      4.14 o
  -5   1  10       14.32       15.06      3.30 o
  -4   1  10        0.33       -2.06      2.81 o
  -3   1  10       41.65       43.60      3.23 o
  -2   1  10       59.82       51.02      3.70 o
  -1   1  10       34.80       27.20      3.95 o
   0   1  10        1.39        1.61      3.37 o
   1   1  10        0.03       -1.45      3.34 o
   2   1  10        0.62        8.12      4.01 o
  -6   2  10       34.86       39.64      4.16 o
  -5   2  10        3.19        3.50      2.95 o
  -4   2  10       15.17       11.53      3.37 o
  -3   2  10        5.55        9.27      2.72 o
  -2   2  10       57.59       37.00      3.79 o
  -1   2  10        0.21        0.02      3.34 o
   0   2  10        2.28       -0.60      3.44 o
   1   2  10        0.26       -3.20      3.20 o
   2   2  10        0.27        0.35      3.85 o
  -6   3  10        1.08       -2.25      2.89 o
  -5   3  10       33.46       37.11      3.85 o
  -4   3  10       14.28       14.55      3.34 o
  -3   3  10        3.29        2.54      2.50 o
  -2   3  10        6.12        1.90      3.34 o
  -1   3  10        1.31       -1.93      3.18 o
   0   3  10       26.49       27.18      4.19 o
   1   3  10        1.40       -1.30      3.61 o
   2   3  10        3.96        0.61      3.85 o
  -6   4  10        2.27        4.70      3.06 o
  -5   4  10        0.34       -0.91      2.93 o
  -4   4  10       14.06        9.71      3.33 o
  -3   4  10       30.64       29.79      3.11 o
  -2   4  10       11.33        3.69      3.10 o
  -1   4  10        0.00       -0.77      3.53 o
   0   4  10      153.44      147.56      9.07 o
   1   4  10       10.52        0.85      4.20 o
   2   4  10        3.51        4.96      4.01 o
  -6   5  10       51.18       58.95      6.40 o
  -5   5  10       21.64       17.95      4.28 o
  -4   5  10        0.71        1.98      2.96 o
  -3   5  10       11.98       15.39      2.86 o
  -2   5  10       37.40       39.51      3.64 o
  -1   5  10       10.19       12.40      5.64 o
   0   5  10        9.52        3.66      3.62 o
   1   5  10       11.33       11.48      5.11 o
  -6   6  10       51.79       56.51     12.45 o
  -5   6  10       14.77       11.13      4.73 o
  -4   6  10        0.45        1.17      3.09 o
  -3   6  10       23.29       20.24      2.83 o
  -2   6  10        1.28        1.01      2.70 o
  -1   6  10       50.75       50.52      4.12 o
   0   6  10        2.80        0.80      3.54 o
   1   6  10        9.56        8.85      4.16 o
  -5   7  10        1.18        4.66      3.11 o
  -4   7  10        7.22        3.94      3.26 o
  -3   7  10        0.47       -0.86      2.67 o
  -2   7  10        0.32        0.96      2.76 o
  -1   7  10        0.77        3.32      3.05 o
   0   7  10       82.98       72.72      5.33 o
   1   7  10       16.85       22.16      4.50 o
  -5   8  10        0.31        2.85      3.24 o
  -4   8  10        2.36        1.94      3.26 o
  -3   8  10        4.28       -1.33      2.71 o
  -2   8  10       13.60       17.54      3.51 o
  -1   8  10       26.78       25.34      3.67 o
   0   8  10        2.05       -3.05      3.05 o
   1   8  10       61.23       60.05      5.31 o
  -5   9  10        1.18       -2.49      3.45 o
  -4   9  10        0.91       -1.85      3.00 o
  -3   9  10       37.12       42.18      3.75 o
  -2   9  10       31.72       27.49      3.48 o
  -1   9  10        0.60        0.79      3.05 o
   0   9  10       15.99       17.27      3.71 o
   1   9  10        9.52        2.05      3.94 o
  -4  10  10       16.26       13.34      3.48 o
  -3  10  10        1.52        1.01      3.85 o
  -2  10  10        5.09        2.64      2.93 o
  -1  10  10        6.78        1.78      3.08 o
   0  10  10      107.04      107.06      8.13 o
  -4  11  10       11.86       14.75      3.70 o
  -3  11  10       48.96       45.97      4.47 o
  -2  11  10        2.23       -2.65      2.81 o
  -1  11  10        5.23        4.96      4.43 o
   0  11  10        0.09        0.12      4.01 o
  -4  12  10        9.08       20.96      7.00 o
  -3  12  10       11.49        4.63      3.49 o
  -2  12  10       24.00       18.25      3.94 o
  -1  12  10        1.05       -5.22      5.22 o
  -3  13  10       14.57       17.41      5.66 o
  -2  13  10       53.17       47.39      4.56 o
  -3   0  11      159.32      134.77      9.70 o
  -1   0  11       10.42        7.30      6.24 o
  -4   1  11        4.64       -1.26      4.77 o
  -3   1  11      390.10      372.03     10.80 o
  -2   1  11        0.54       -2.80      2.80 o
  -1   1  11       36.03       32.17      4.61 o
   0   1  11       18.35       24.81      4.58 o
  -4   2  11        0.81       -3.41      3.41 o
  -3   2  11      122.02      111.03      8.47 o
  -2   2  11        0.51       -2.78      2.87 o
  -1   2  11       19.68       18.31      4.25 o
   0   2  11       29.69       44.62      5.16 o
  -4   3  11        3.20        1.27      3.56 o
  -3   3  11       14.21        8.32      3.94 o
  -2   3  11       20.20       28.72      3.86 o
  -1   3  11        8.84        4.13      3.77 o
  -4   4  11       14.97       17.02      4.08 o
  -3   4  11       29.12       16.20      5.87 o
  -2   4  11       27.09       35.81      4.02 o
  -1   4  11        3.75        6.98      4.81 o
  -4   5  11        1.00        5.08      6.28 o
  -3   5  11       38.33       33.00      5.97 o
  -2   5  11       17.61       16.46      3.57 o
  -1   5  11       20.49       28.88      4.04 o
  -3   6  11       15.61       16.85      4.24 o
  -2   6  11       31.49       34.87      4.09 o
  -1   6  11        9.36       10.22      4.18 o
  -3   7  11        0.66       -1.12      5.24 o
  -2   7  11       30.82       40.68      7.52 o
 
